# Supplementary material for: Transient Structural Dynamics of Glycogen Phosphorylase from Nonequilibrium Hydrogen/Deuterium-Exchange Mass Spectrometry
Source: J Am Chem Soc. 2023 Dec 29;146(1):298–307. doi: 10.1021/jacs.3c08934 (PMC10786028; doi:10.1021/jacs.3c08934)
Supplement: Supplementary file 6 — ja3c08934_si_006.xlsx [file ja3c08934_si_006.xlsx]

## Sheet: HDX Summary Table (Table S1-2)
TABLE S1				TABLE S2
Data Set	GlyPb'; 'GlyPb activated eq'; 'GlyPb activated non-eq'			Data Set	GlyPa'; 'GlyPb inactivated eq'; 'GlyPb inactivated non-eq'
HDX reaction details	1 x PBS with 25 mM AMP, 25 mM Ammonium sulphate, pDread = 7.00, 23 °C			HDX reaction details	1 x PBS with 32 mM caffeine, pDread = 7.00, 23 °C
HDX time course (ms)	50, 100, 150, 200, 250, 270, 300, 320, 350, 450, 470, 500, 650, 700, 750, 850, 950, 1000, 1500, 2500, 3000, 5000, 7000, 9000, 10000, 20000, 30000, 50000, 150000, 300000			HDX time course (ms)	50, 100, 150, 250, 350, 450, 500, 600, 700, 750, 950, 1000, 3000, 9000, 10000, 20000, 30000, 50000, 150000, 300000
HDX control samples				HDX control samples
Back-exchange (mean / IQR)				Back-exchange (mean / IQR)
# of Peptides	219			# of Peptides	171
Sequence coverage	0.905			Sequence coverage	0.914
Average peptide length / Redundancy	9.73 / 3.24			Average peptide length / Redundancy	9.86 / 2.42
Replicates (biological or technical)	3 (technical)			Replicates (biological or technical)	3 (technical)
Repeatability	0.08			Repeatability	0.08
Significant differences in HDX (delta HDX > X D)	0.19			Significant differences in HDX (delta HDX > X D)	0.18

## Sheet: TS3_GlyPa State_data
TABLE S3	Raw uptake HDX date for GlyPb, GlyPb equilibrated with AMP/AS, and non-equilibrium with AMP/AS
Protein state	Start	End	Sequence	MHP (Da)	Retention time (min)	HDX time (ms)	Uptake (D)	Uptake SD (D)	Standard error	Upper CI	Lower CI															s2	s2(n-1)	Sum(s2(n-1)	n	Sp		SEM		df	CI
GlyPa apo	3	19	PLSDQEKRKQISVRGLA	1925.09	4.55904	0	0	0	0	0	0															0	0	275.804	20320	0.0823803		0.0672632		4	0.141253
GlyPa apo	3	19	PLSDQEKRKQISVRGLA	1925.09	4.60911	50	0.372778	0.237603	0.13718	0.528012	0.217544															0.0564552	0.11291
GlyPa apo	3	19	PLSDQEKRKQISVRGLA	1925.09	4.58056	100	0.407896	0.108412	0.0625917	0.478725	0.337067															0.0117532	0.0235063							t=2.1 for a=0.05
GlyPa apo	3	19	PLSDQEKRKQISVRGLA	1925.09	4.58692	150	0.480843	0.122833	0.0709177	0.561094	0.400592															0.0150879	0.0301759
GlyPa apo	3	19	PLSDQEKRKQISVRGLA	1925.09	4.57036	250	0.464641	0.094532	0.0545781	0.526402	0.40288															0.0089363	0.0178726
GlyPa apo	3	19	PLSDQEKRKQISVRGLA	1925.09	4.62995	350	0.398805	0.171856	0.0992211	0.511084	0.286526															0.0295345	0.059069
GlyPa apo	3	19	PLSDQEKRKQISVRGLA	1925.09	4.55195	450	0.404819	0.207909	0.120036	0.540653	0.268985															0.0432262	0.0864523
GlyPa apo	3	19	PLSDQEKRKQISVRGLA	1925.09	4.62373	500	0.48684	0.195775	0.113031	0.614746	0.358934															0.0383279	0.0766557
GlyPa apo	3	19	PLSDQEKRKQISVRGLA	1925.09	4.56717	600	0.59499	0.24424	0.141012	0.75456	0.43542															0.0596532	0.119306
GlyPa apo	3	19	PLSDQEKRKQISVRGLA	1925.09	4.59962	700	0.592937	0.162124	0.0936023	0.698858	0.487016															0.0262842	0.0525684
GlyPa apo	3	19	PLSDQEKRKQISVRGLA	1925.09	4.58742	750	0.491822	0.235568	0.136005	0.645726	0.337918															0.0554923	0.110985
GlyPa apo	3	19	PLSDQEKRKQISVRGLA	1925.09	4.58631	950	0.620323	0.133073	0.0768297	0.707264	0.533382															0.0177084	0.0354168
GlyPa apo	3	19	PLSDQEKRKQISVRGLA	1925.09	4.59613	1000	0.445928	0.183154	0.105744	0.565589	0.326267															0.0335454	0.0670908
GlyPa apo	3	19	PLSDQEKRKQISVRGLA	1925.09	4.61862	3000	0.617855	0.273167	0.157713	0.796324	0.439386															0.0746202	0.14924
GlyPa apo	3	19	PLSDQEKRKQISVRGLA	1925.09	4.5803	9000	0.733483	0.238515	0.137707	0.889313	0.577653															0.0568894	0.113779
GlyPa apo	3	19	PLSDQEKRKQISVRGLA	1925.09	4.59361	10000	0.915439	0.096755	0.0558615	0.978652	0.852226															0.00936153	0.0187231
GlyPa apo	3	19	PLSDQEKRKQISVRGLA	1925.09	4.58816	20000	1.13332	0.41839	0.241558	1.40666	0.859967															0.17505	0.3501
GlyPa apo	3	19	PLSDQEKRKQISVRGLA	1925.09	4.58392	30000	1.39155	0.349823	0.20197	1.6201	1.163															0.122376	0.244752
GlyPa apo	3	19	PLSDQEKRKQISVRGLA	1925.09	4.56398	50000	1.6651	0.136046	0.0785462	1.75399	1.57622															0.0185085	0.037017
GlyPa apo	3	19	PLSDQEKRKQISVRGLA	1925.09	4.5826	150000	2.21315	0.216111	0.124772	2.35434	2.07196															0.046704	0.0934079
GlyPa apo	3	19	PLSDQEKRKQISVRGLA	1925.09	4.58107	300000	1.97757	0.266404	0.153808	2.15162	1.80351															0.0709711	0.141942
GlyPa caffeine eq	3	19	PLSDQEKRKQISVRGLA	1925.09	4.55904	0	0	0	0	0	0															0	0
GlyPa caffeine eq	3	19	PLSDQEKRKQISVRGLA	1925.09	4.53627	50	0.365924	0.106025	0.0612136	0.435194	0.296654															0.0112413	0.0224826
GlyPa caffeine eq	3	19	PLSDQEKRKQISVRGLA	1925.09	4.58491	100	0.371146	0.203319	0.117386	0.503981	0.238311															0.0413386	0.0826772
GlyPa caffeine eq	3	19	PLSDQEKRKQISVRGLA	1925.09	4.56108	150	0.35051	0.179834	0.103827	0.468002	0.233018															0.0323403	0.0646805
GlyPa caffeine eq	3	19	PLSDQEKRKQISVRGLA	1925.09	4.60133	250	0.344519	0.139525	0.0805548	0.435675	0.253363															0.0194672	0.0389345
GlyPa caffeine eq	3	19	PLSDQEKRKQISVRGLA	1925.09	4.58594	350	0.275922	0.211973	0.122383	0.414411	0.137433															0.0449326	0.0898651
GlyPa caffeine eq	3	19	PLSDQEKRKQISVRGLA	1925.09	4.58816	450	0.37035	0.125308	0.0723466	0.452218	0.288482															0.0157021	0.0314042
GlyPa caffeine eq	3	19	PLSDQEKRKQISVRGLA	1925.09	4.54481	500	0.351394	0.121461	0.0701255	0.430749	0.272039															0.0147528	0.0295055
GlyPa caffeine eq	3	19	PLSDQEKRKQISVRGLA	1925.09	4.56504	600	0.432486	0.077004	0.0444583	0.482795	0.382177															0.00592962	0.0118592
GlyPa caffeine eq	3	19	PLSDQEKRKQISVRGLA	1925.09	4.5612	700	0.424868	0.223895	0.129266	0.571146	0.27859															0.050129	0.100258
GlyPa caffeine eq	3	19	PLSDQEKRKQISVRGLA	1925.09	4.56291	750	0.460317	0.277342	0.160123	0.641514	0.27912															0.0769186	0.153837
GlyPa caffeine eq	3	19	PLSDQEKRKQISVRGLA	1925.09	4.54631	950	0.503363	0.244886	0.141385	0.663355	0.343371															0.0599692	0.119938
GlyPa caffeine eq	3	19	PLSDQEKRKQISVRGLA	1925.09	4.5993	1000	0.536061	0.121564	0.070185	0.615483	0.456639															0.0147778	0.0295556
GlyPa caffeine eq	3	19	PLSDQEKRKQISVRGLA	1925.09	4.57457	3000	0.509117	0.175784	0.101489	0.623963	0.394271															0.0309	0.0618
GlyPa caffeine eq	3	19	PLSDQEKRKQISVRGLA	1925.09	4.63933	9000	0.531385	0.357772	0.20656	0.765129	0.297641															0.128001	0.256002
GlyPa caffeine eq	3	19	PLSDQEKRKQISVRGLA	1925.09	4.58978	10000	0.688179	0.32806	0.189406	0.902512	0.473846															0.107623	0.215247
GlyPa caffeine eq	3	19	PLSDQEKRKQISVRGLA	1925.09	4.5723	20000	0.629	0.397329	0.229398	0.888588	0.369412															0.15787	0.315741
GlyPa caffeine eq	3	19	PLSDQEKRKQISVRGLA	1925.09	4.56219	30000	0.733361	0.369704	0.213449	0.974901	0.491821															0.136681	0.273362
GlyPa caffeine eq	3	19	PLSDQEKRKQISVRGLA	1925.09	4.56585	50000	0.755828	0.23782	0.137305	0.911204	0.600452															0.0565584	0.113117
GlyPa caffeine eq	3	19	PLSDQEKRKQISVRGLA	1925.09	4.55189	150000	1.00741	0.151978	0.0877445	1.1067	0.908119															0.0230973	0.0461946
GlyPa caffeine eq	3	19	PLSDQEKRKQISVRGLA	1925.09	4.55171	300000	1.14732	0.077965	0.0450131	1.19826	1.09638															0.00607854	0.0121571
GlyPa caffeine noneq	3	19	PLSDQEKRKQISVRGLA	1925.09	4.55904	0	0	0	0	0	0															0	0
GlyPa caffeine noneq	3	19	PLSDQEKRKQISVRGLA	1925.09	4.5844	50	0.185028	0.212476	0.122673	0.323846	0.0462103															0.0451461	0.0902921
GlyPa caffeine noneq	3	19	PLSDQEKRKQISVRGLA	1925.09	4.54586	100	0.424942	0.118315	0.0683092	0.502241	0.347643															0.0139984	0.0279969
GlyPa caffeine noneq	3	19	PLSDQEKRKQISVRGLA	1925.09	4.51563	150	0.407024	0.066312	0.0382853	0.450348	0.3637															0.00439728	0.00879456
GlyPa caffeine noneq	3	19	PLSDQEKRKQISVRGLA	1925.09	4.63813	250	0.338523	0.174023	0.100472	0.452218	0.224828															0.030284	0.060568
GlyPa caffeine noneq	3	19	PLSDQEKRKQISVRGLA	1925.09	4.54894	350	0.449611	0.172273	0.0994619	0.562163	0.337059															0.029678	0.059356
GlyPa caffeine noneq	3	19	PLSDQEKRKQISVRGLA	1925.09	4.59183	450	0.421992	0.251647	0.145288	0.586401	0.257583															0.0633262	0.126652
GlyPa caffeine noneq	3	19	PLSDQEKRKQISVRGLA	1925.09	4.57515	500	0.61209	0.098554	0.0569002	0.676479	0.547701															0.00971289	0.0194258
GlyPa caffeine noneq	3	19	PLSDQEKRKQISVRGLA	1925.09	4.59506	600	0.49599	0.187129	0.108039	0.618248	0.373732															0.0350173	0.0700345
GlyPa caffeine noneq	3	19	PLSDQEKRKQISVRGLA	1925.09	4.56994	700	0.555028	0.19948	0.11517	0.685355	0.424701															0.0397923	0.0795845
GlyPa caffeine noneq	3	19	PLSDQEKRKQISVRGLA	1925.09	4.58743	750	0.533014	0.139966	0.0808094	0.624458	0.44157															0.0195905	0.039181
GlyPa caffeine noneq	3	19	PLSDQEKRKQISVRGLA	1925.09	4.65458	950	0.588059	0.385008	0.222284	0.839598	0.33652															0.148231	0.296462
GlyPa caffeine noneq	3	19	PLSDQEKRKQISVRGLA	1925.09	4.63395	1000	0.604291	0.191006	0.110277	0.729082	0.4795															0.0364833	0.0729666
GlyPa caffeine noneq	3	19	PLSDQEKRKQISVRGLA	1925.09	4.61481	3000	0.61985	0.226306	0.130658	0.767703	0.471997															0.0512144	0.102429
GlyPa caffeine noneq	3	19	PLSDQEKRKQISVRGLA	1925.09	4.71728	9000	0.419826	0.487382	0.28139	0.738249	0.101403															0.237541	0.475082
GlyPa caffeine noneq	3	19	PLSDQEKRKQISVRGLA	1925.09	4.632	10000	0.783288	0.348586	0.201256	1.01103	0.555545															0.121512	0.243024
GlyPa caffeine noneq	3	19	PLSDQEKRKQISVRGLA	1925.09	4.53863	20000	0.78059	0.189278	0.10928	0.904252	0.656928															0.0358262	0.0716523
GlyPa caffeine noneq	3	19	PLSDQEKRKQISVRGLA	1925.09	4.6292	30000	0.6414	0.374204	0.216047	0.88588	0.39692															0.140029	0.280057
GlyPa caffeine noneq	3	19	PLSDQEKRKQISVRGLA	1925.09	4.58245	50000	0.870519	0.357422	0.206358	1.10403	0.637003															0.12775	0.255501
GlyPa caffeine noneq	3	19	PLSDQEKRKQISVRGLA	1925.09	4.5985	150000	1.14976	0.235328	0.135867	1.30351	0.996015															0.0553793	0.110759
GlyPa caffeine noneq	3	19	PLSDQEKRKQISVRGLA	1925.09	4.51944	300000	1.30611	0.258299	0.149129	1.47487	1.13736															0.0667184	0.133437
GlyPa apo	14	23	SVRGLAGVEN	1001.54	4.76821	0	0	0	0	0	0															0	0
GlyPa apo	14	23	SVRGLAGVEN	1001.54	4.78859	50	0.217917	0.08952	0.0516844	0.276403	0.159431															0.00801383	0.0160277
GlyPa apo	14	23	SVRGLAGVEN	1001.54	4.75783	100	0.25915	0.095241	0.0549874	0.321374	0.196926															0.00907085	0.0181417
GlyPa apo	14	23	SVRGLAGVEN	1001.54	4.77232	150	0.224468	0.092917	0.0536457	0.285174	0.163762															0.00863357	0.0172671
GlyPa apo	14	23	SVRGLAGVEN	1001.54	4.75262	250	0.226063	0.078253	0.0451794	0.277188	0.174938															0.00612353	0.0122471
GlyPa apo	14	23	SVRGLAGVEN	1001.54	4.78058	350	0.225	0.078955	0.0455847	0.276584	0.173416															0.00623389	0.0124678
GlyPa apo	14	23	SVRGLAGVEN	1001.54	4.73467	450	0.270657	0.097082	0.0560503	0.334084	0.20723															0.00942491	0.0188498
GlyPa apo	14	23	SVRGLAGVEN	1001.54	4.771	500	0.341577	0.078273	0.0451909	0.392715	0.290439															0.00612666	0.0122533
GlyPa apo	14	23	SVRGLAGVEN	1001.54	4.74777	600	0.326677	0.074003	0.0427257	0.375026	0.278328															0.00547644	0.0109529
GlyPa apo	14	23	SVRGLAGVEN	1001.54	4.74883	700	0.332727	0.088893	0.0513224	0.390804	0.27465															0.00790197	0.0158039
GlyPa apo	14	23	SVRGLAGVEN	1001.54	4.7721	750	0.347562	0.088229	0.050939	0.405205	0.289919															0.00778436	0.0155687
GlyPa apo	14	23	SVRGLAGVEN	1001.54	4.76028	950	0.3134	0.065988	0.0380982	0.356512	0.270288															0.00435442	0.00870883
GlyPa apo	14	23	SVRGLAGVEN	1001.54	4.75505	1000	0.328961	0.073825	0.0426229	0.377193	0.280729															0.00545013	0.0109003
GlyPa apo	14	23	SVRGLAGVEN	1001.54	4.75826	3000	0.389173	0.077833	0.0449369	0.440024	0.338322															0.00605798	0.012116
GlyPa apo	14	23	SVRGLAGVEN	1001.54	4.73187	9000	0.545499	0.073221	0.0422742	0.593337	0.497661															0.00536131	0.0107226
GlyPa apo	14	23	SVRGLAGVEN	1001.54	4.77564	10000	0.57464	0.069219	0.0399636	0.619863	0.529417															0.00479127	0.00958254
GlyPa apo	14	23	SVRGLAGVEN	1001.54	4.7778	20000	0.704441	0.071569	0.0413204	0.751199	0.657683															0.00512212	0.0102442
GlyPa apo	14	23	SVRGLAGVEN	1001.54	4.76323	30000	0.79139	0.067754	0.0391178	0.835656	0.747124															0.0045906	0.00918121
GlyPa apo	14	23	SVRGLAGVEN	1001.54	4.75669	50000	0.889661	0.084872	0.0490009	0.945111	0.834211															0.00720326	0.0144065
GlyPa apo	14	23	SVRGLAGVEN	1001.54	4.7524	150000	1.1492	0.058455	0.033749	1.18739	1.11101															0.00341699	0.00683397
GlyPa apo	14	23	SVRGLAGVEN	1001.54	4.77123	300000	1.31682	0.06958	0.040172	1.36228	1.27136															0.00484138	0.00968275
GlyPa caffeine eq	14	23	SVRGLAGVEN	1001.54	4.76821	0	0	0	0	0	0															0	0
GlyPa caffeine eq	14	23	SVRGLAGVEN	1001.54	4.72997	50	0.190967	0.09541	0.055085	0.253302	0.128632															0.00910307	0.0182061
GlyPa caffeine eq	14	23	SVRGLAGVEN	1001.54	4.76483	100	0.192468	0.060707	0.0350492	0.23213	0.152806															0.00368534	0.00737068
GlyPa caffeine eq	14	23	SVRGLAGVEN	1001.54	4.73594	150	0.182284	0.059662	0.0344459	0.221263	0.143305															0.00355955	0.00711911
GlyPa caffeine eq	14	23	SVRGLAGVEN	1001.54	4.78685	250	0.219265	0.071732	0.0414145	0.26613	0.1724															0.00514548	0.010291
GlyPa caffeine eq	14	23	SVRGLAGVEN	1001.54	4.73202	350	0.274475	0.095525	0.0551514	0.336885	0.212065															0.00912503	0.0182501
GlyPa caffeine eq	14	23	SVRGLAGVEN	1001.54	4.76473	450	0.241247	0.070277	0.0405744	0.287161	0.195333															0.00493886	0.00987771
GlyPa caffeine eq	14	23	SVRGLAGVEN	1001.54	4.75273	500	0.326453	0.072552	0.0418879	0.373854	0.279052															0.00526379	0.0105276
GlyPa caffeine eq	14	23	SVRGLAGVEN	1001.54	4.74401	600	0.370621	0.074854	0.043217	0.419526	0.321716															0.00560312	0.0112062
GlyPa caffeine eq	14	23	SVRGLAGVEN	1001.54	4.77254	700	0.313716	0.083051	0.0479495	0.367976	0.259456															0.00689747	0.0137949
GlyPa caffeine eq	14	23	SVRGLAGVEN	1001.54	4.76023	750	0.317661	0.062726	0.0362149	0.358642	0.27668															0.00393455	0.0078691
GlyPa caffeine eq	14	23	SVRGLAGVEN	1001.54	4.72931	950	0.319671	0.074915	0.0432522	0.368615	0.270727															0.00561226	0.0112245
GlyPa caffeine eq	14	23	SVRGLAGVEN	1001.54	4.76109	1000	0.321533	0.071416	0.041232	0.368191	0.274875															0.00510025	0.0102005
GlyPa caffeine eq	14	23	SVRGLAGVEN	1001.54	4.76212	3000	0.388235	0.071523	0.0412938	0.434963	0.341507															0.00511554	0.0102311
GlyPa caffeine eq	14	23	SVRGLAGVEN	1001.54	4.75513	9000	0.5914	0.073049	0.0421749	0.639125	0.543675															0.00533616	0.0106723
GlyPa caffeine eq	14	23	SVRGLAGVEN	1001.54	4.73094	10000	0.562688	0.071062	0.0410277	0.609115	0.516261															0.00504981	0.0100996
GlyPa caffeine eq	14	23	SVRGLAGVEN	1001.54	4.76019	20000	0.739674	0.071387	0.0412153	0.786314	0.693034															0.0050961	0.0101922
GlyPa caffeine eq	14	23	SVRGLAGVEN	1001.54	4.73194	30000	0.828551	0.075546	0.0436165	0.877908	0.779194															0.0057072	0.0114144
GlyPa caffeine eq	14	23	SVRGLAGVEN	1001.54	4.75375	50000	0.912777	0.063107	0.0364348	0.954007	0.871547															0.00398249	0.00796499
GlyPa caffeine eq	14	23	SVRGLAGVEN	1001.54	4.72115	150000	1.00195	0.064742	0.0373788	1.04425	0.95965															0.00419153	0.00838305
GlyPa caffeine eq	14	23	SVRGLAGVEN	1001.54	4.76029	300000	1.18063	0.105393	0.0608487	1.24948	1.11177															0.0111077	0.0222154
GlyPa caffeine noneq	14	23	SVRGLAGVEN	1001.54	4.76821	0	0	0	0	0	0															0	0
GlyPa caffeine noneq	14	23	SVRGLAGVEN	1001.54	4.69989	50	0.188866	0.072317	0.0417522	0.236113	0.141619															0.00522975	0.0104595
GlyPa caffeine noneq	14	23	SVRGLAGVEN	1001.54	4.71064	100	0.211002	0.064577	0.0372835	0.253192	0.168812															0.00417019	0.00834038
GlyPa caffeine noneq	14	23	SVRGLAGVEN	1001.54	4.72245	150	0.20732	0.073013	0.0421541	0.255022	0.159618															0.0053309	0.0106618
GlyPa caffeine noneq	14	23	SVRGLAGVEN	1001.54	4.75052	250	0.249558	0.079834	0.0460922	0.301716	0.1974															0.00637347	0.0127469
GlyPa caffeine noneq	14	23	SVRGLAGVEN	1001.54	4.70509	350	0.254559	0.070521	0.0407153	0.300633	0.208485															0.00497321	0.00994642
GlyPa caffeine noneq	14	23	SVRGLAGVEN	1001.54	4.75709	450	0.269744	0.07658	0.0442135	0.319776	0.219712															0.0058645	0.011729
GlyPa caffeine noneq	14	23	SVRGLAGVEN	1001.54	4.73666	500	0.297585	0.069045	0.0398631	0.342694	0.252476															0.00476721	0.00953442
GlyPa caffeine noneq	14	23	SVRGLAGVEN	1001.54	4.73992	600	0.315454	0.07399	0.0427181	0.363794	0.267114															0.00547452	0.010949
GlyPa caffeine noneq	14	23	SVRGLAGVEN	1001.54	4.73773	700	0.343627	0.079022	0.0456234	0.395255	0.291999															0.00624448	0.012489
GlyPa caffeine noneq	14	23	SVRGLAGVEN	1001.54	4.74798	750	0.355332	0.079738	0.0460368	0.407427	0.303237															0.00635815	0.0127163
GlyPa caffeine noneq	14	23	SVRGLAGVEN	1001.54	4.72611	950	0.350107	0.105967	0.0611801	0.419339	0.280875															0.011229	0.022458
GlyPa caffeine noneq	14	23	SVRGLAGVEN	1001.54	4.76093	1000	0.404876	0.074929	0.0432603	0.45383	0.355922															0.00561436	0.0112287
GlyPa caffeine noneq	14	23	SVRGLAGVEN	1001.54	4.74574	3000	0.457342	0.067554	0.0390023	0.501477	0.413207															0.00456354	0.00912709
GlyPa caffeine noneq	14	23	SVRGLAGVEN	1001.54	4.73587	9000	0.617431	0.067322	0.0388684	0.661415	0.573447															0.00453225	0.0090645
GlyPa caffeine noneq	14	23	SVRGLAGVEN	1001.54	4.73182	10000	0.638355	0.070435	0.0406657	0.684373	0.592337															0.00496109	0.00992218
GlyPa caffeine noneq	14	23	SVRGLAGVEN	1001.54	4.71798	20000	0.858297	0.077276	0.0446153	0.908784	0.80781															0.00597158	0.0119432
GlyPa caffeine noneq	14	23	SVRGLAGVEN	1001.54	4.71559	30000	0.966066	0.105017	0.0606316	1.03468	0.897455															0.0110286	0.0220571
GlyPa caffeine noneq	14	23	SVRGLAGVEN	1001.54	4.73723	50000	1.00759	0.09067	0.0523483	1.06683	0.948356															0.00822105	0.0164421
GlyPa caffeine noneq	14	23	SVRGLAGVEN	1001.54	4.74274	150000	1.10398	0.070789	0.04087	1.15023	1.05773															0.00501108	0.0100222
GlyPa caffeine noneq	14	23	SVRGLAGVEN	1001.54	4.71411	300000	1.36663	0.127811	0.0737917	1.45013	1.28313															0.0163357	0.0326713
GlyPa apo	27	37	LKKNFNRHLHF	1453.82	4.47754	0	0	0	0	0	0															0	0
GlyPa apo	27	37	LKKNFNRHLHF	1453.82	4.50935	50	0.162901	0.034628	0.0199925	0.185525	0.140277															0.0011991	0.0023982
GlyPa apo	27	37	LKKNFNRHLHF	1453.82	4.50475	100	0.155996	0.053094	0.0306538	0.190684	0.121308															0.00281897	0.00563795
GlyPa apo	27	37	LKKNFNRHLHF	1453.82	4.51566	150	0.148276	0.053865	0.031099	0.183468	0.113084															0.00290144	0.00580288
GlyPa apo	27	37	LKKNFNRHLHF	1453.82	4.48658	250	0.182269	0.057368	0.0331214	0.219749	0.144789															0.00329109	0.00658217
GlyPa apo	27	37	LKKNFNRHLHF	1453.82	4.52878	350	0.198925	0.058684	0.0338812	0.237265	0.160585															0.00344381	0.00688762
GlyPa apo	27	37	LKKNFNRHLHF	1453.82	4.47798	450	0.18429	0.062298	0.0359678	0.224991	0.143589															0.00388104	0.00776208
GlyPa apo	27	37	LKKNFNRHLHF	1453.82	4.49345	500	0.295233	0.044126	0.0254762	0.324062	0.266404															0.0019471	0.00389421
GlyPa apo	27	37	LKKNFNRHLHF	1453.82	4.49924	600	0.293738	0.079702	0.046016	0.34581	0.241666															0.00635241	0.0127048
GlyPa apo	27	37	LKKNFNRHLHF	1453.82	4.49383	700	0.290545	0.135712	0.0783534	0.37921	0.20188															0.0184177	0.0368355
GlyPa apo	27	37	LKKNFNRHLHF	1453.82	4.48466	750	0.290059	0.045147	0.0260656	0.319555	0.260563															0.00203825	0.0040765
GlyPa apo	27	37	LKKNFNRHLHF	1453.82	4.5076	950	0.323044	0.029924	0.0172766	0.342594	0.303494															0.000895446	0.00179089
GlyPa apo	27	37	LKKNFNRHLHF	1453.82	4.46514	1000	0.287727	0.042995	0.0248232	0.315817	0.259637															0.00184857	0.00369714
GlyPa apo	27	37	LKKNFNRHLHF	1453.82	4.51084	3000	0.292119	0.037961	0.0219168	0.31692	0.267318															0.00144104	0.00288208
GlyPa apo	27	37	LKKNFNRHLHF	1453.82	4.46765	9000	0.314255	0.036463	0.0210519	0.338077	0.290433															0.00132955	0.0026591
GlyPa apo	27	37	LKKNFNRHLHF	1453.82	4.51147	10000	0.290008	0.036866	0.0212846	0.314094	0.265922															0.0013591	0.0027182
GlyPa apo	27	37	LKKNFNRHLHF	1453.82	4.51187	20000	0.26588	0.046335	0.0267515	0.296152	0.235608															0.00214693	0.00429386
GlyPa apo	27	37	LKKNFNRHLHF	1453.82	4.4773	30000	0.300653	0.057857	0.0334038	0.338453	0.262853															0.00334743	0.00669486
GlyPa apo	27	37	LKKNFNRHLHF	1453.82	4.47086	50000	0.314542	0.034068	0.0196692	0.3368	0.292284															0.00116063	0.00232126
GlyPa apo	27	37	LKKNFNRHLHF	1453.82	4.46715	150000	0.334525	0.030981	0.0178869	0.354766	0.314284															0.000959822	0.00191964
GlyPa apo	27	37	LKKNFNRHLHF	1453.82	4.50983	300000	0.273056	0.128764	0.0743419	0.357182	0.18893															0.0165802	0.0331603
GlyPa caffeine eq	27	37	LKKNFNRHLHF	1453.82	4.47754	0	0	0	0	0	0															0	0
GlyPa caffeine eq	27	37	LKKNFNRHLHF	1453.82	4.46116	50	0.178767	0.054186	0.0312843	0.214169	0.143365															0.00293612	0.00587225
GlyPa caffeine eq	27	37	LKKNFNRHLHF	1453.82	4.49465	100	0.132713	0.031769	0.0183418	0.153469	0.111957															0.00100927	0.00201854
GlyPa caffeine eq	27	37	LKKNFNRHLHF	1453.82	4.48567	150	0.161424	0.034244	0.0197708	0.183797	0.139051															0.00117265	0.0023453
GlyPa caffeine eq	27	37	LKKNFNRHLHF	1453.82	4.52767	250	0.157024	0.037432	0.0216114	0.18148	0.132568															0.00140115	0.00280231
GlyPa caffeine eq	27	37	LKKNFNRHLHF	1453.82	4.47758	350	0.211982	0.049466	0.0285592	0.2443	0.179664															0.00244689	0.00489377
GlyPa caffeine eq	27	37	LKKNFNRHLHF	1453.82	4.50854	450	0.158618	0.029508	0.0170365	0.177897	0.139339															0.000870722	0.00174144
GlyPa caffeine eq	27	37	LKKNFNRHLHF	1453.82	4.48452	500	0.216323	0.107163	0.0618706	0.286336	0.14631															0.0114839	0.0229678
GlyPa caffeine eq	27	37	LKKNFNRHLHF	1453.82	4.47028	600	0.25575	0.029718	0.0171577	0.275166	0.236334															0.00088316	0.00176632
GlyPa caffeine eq	27	37	LKKNFNRHLHF	1453.82	4.49152	700	0.236432	0.035846	0.0206957	0.259851	0.213013															0.00128494	0.00256987
GlyPa caffeine eq	27	37	LKKNFNRHLHF	1453.82	4.47358	750	0.240117	0.034916	0.0201588	0.262929	0.217305															0.00121913	0.00243825
GlyPa caffeine eq	27	37	LKKNFNRHLHF	1453.82	4.46422	950	0.288872	0.03441	0.0198666	0.311353	0.266391															0.00118405	0.0023681
GlyPa caffeine eq	27	37	LKKNFNRHLHF	1453.82	4.49287	1000	0.255439	0.030823	0.0177957	0.275577	0.235301															0.000950057	0.00190011
GlyPa caffeine eq	27	37	LKKNFNRHLHF	1453.82	4.48431	3000	0.259199	0.029272	0.0169002	0.278323	0.240075															0.00085685	0.0017137
GlyPa caffeine eq	27	37	LKKNFNRHLHF	1453.82	4.45856	9000	0.267832	0.036399	0.021015	0.291613	0.244051															0.00132489	0.00264977
GlyPa caffeine eq	27	37	LKKNFNRHLHF	1453.82	4.46478	10000	0.258039	0.030044	0.0173459	0.277668	0.23841															0.000902642	0.00180528
GlyPa caffeine eq	27	37	LKKNFNRHLHF	1453.82	4.48101	20000	0.283344	0.161815	0.0934239	0.389063	0.177625															0.0261841	0.0523682
GlyPa caffeine eq	27	37	LKKNFNRHLHF	1453.82	4.45025	30000	0.252106	0.174145	0.100543	0.365881	0.138331															0.0303265	0.060653
GlyPa caffeine eq	27	37	LKKNFNRHLHF	1453.82	4.45859	50000	0.275509	0.037137	0.0214411	0.299772	0.251246															0.00137916	0.00275831
GlyPa caffeine eq	27	37	LKKNFNRHLHF	1453.82	4.45037	150000	0.270389	0.049223	0.0284189	0.302548	0.23823															0.0024229	0.00484581
GlyPa caffeine eq	27	37	LKKNFNRHLHF	1453.82	4.47558	300000	0.325518	0.040673	0.0234826	0.352091	0.298945															0.00165429	0.00330859
GlyPa caffeine noneq	27	37	LKKNFNRHLHF	1453.82	4.47754	0	0	0	0	0	0															0	0
GlyPa caffeine noneq	27	37	LKKNFNRHLHF	1453.82	4.44043	50	0.188165	0.039928	0.0230524	0.214251	0.162079															0.00159425	0.00318849
GlyPa caffeine noneq	27	37	LKKNFNRHLHF	1453.82	4.47612	100	0.209045	0.033187	0.0191605	0.230727	0.187363															0.00110138	0.00220275
GlyPa caffeine noneq	27	37	LKKNFNRHLHF	1453.82	4.48355	150	0.155968	0.174528	0.100764	0.269993	0.041943															0.03046	0.06092
GlyPa caffeine noneq	27	37	LKKNFNRHLHF	1453.82	4.54217	250	0.176355	0.044348	0.0256043	0.205329	0.147381															0.00196675	0.00393349
GlyPa caffeine noneq	27	37	LKKNFNRHLHF	1453.82	4.47172	350	0.19124	0.063317	0.0365561	0.232607	0.149873															0.00400904	0.00801808
GlyPa caffeine noneq	27	37	LKKNFNRHLHF	1453.82	4.53624	450	0.172875	0.036752	0.0212188	0.196886	0.148864															0.00135071	0.00270142
GlyPa caffeine noneq	27	37	LKKNFNRHLHF	1453.82	4.48021	500	0.232323	0.07963	0.0459744	0.284348	0.180298															0.00634094	0.0126819
GlyPa caffeine noneq	27	37	LKKNFNRHLHF	1453.82	4.50729	600	0.324469	0.033224	0.0191819	0.346175	0.302763															0.00110383	0.00220767
GlyPa caffeine noneq	27	37	LKKNFNRHLHF	1453.82	4.48558	700	0.28852	0.042454	0.0245108	0.316257	0.260783															0.00180234	0.00360468
GlyPa caffeine noneq	27	37	LKKNFNRHLHF	1453.82	4.49751	750	0.266988	0.055233	0.0318888	0.303074	0.230902															0.00305068	0.00610137
GlyPa caffeine noneq	27	37	LKKNFNRHLHF	1453.82	4.49694	950	0.32327	0.164204	0.0948032	0.43055	0.21599															0.026963	0.0539259
GlyPa caffeine noneq	27	37	LKKNFNRHLHF	1453.82	4.51652	1000	0.27685	0.030326	0.0175087	0.296663	0.257037															0.000919666	0.00183933
GlyPa caffeine noneq	27	37	LKKNFNRHLHF	1453.82	4.50026	3000	0.257245	0.083757	0.0483571	0.311966	0.202524															0.00701524	0.0140305
GlyPa caffeine noneq	27	37	LKKNFNRHLHF	1453.82	4.50174	9000	0.312169	0.027091	0.015641	0.329868	0.29447															0.000733922	0.00146784
GlyPa caffeine noneq	27	37	LKKNFNRHLHF	1453.82	4.51882	10000	0.182624	0.151886	0.0876914	0.281856	0.0833918															0.0230694	0.0461387
GlyPa caffeine noneq	27	37	LKKNFNRHLHF	1453.82	4.47215	20000	0.283466	0.042625	0.0246096	0.311314	0.255618															0.00181689	0.00363378
GlyPa caffeine noneq	27	37	LKKNFNRHLHF	1453.82	4.47169	30000	0.297593	0.054129	0.0312514	0.332957	0.262229															0.00292995	0.0058599
GlyPa caffeine noneq	27	37	LKKNFNRHLHF	1453.82	4.49881	50000	0.291696	0.044391	0.0256292	0.320698	0.262694															0.00197056	0.00394112
GlyPa caffeine noneq	27	37	LKKNFNRHLHF	1453.82	4.50321	150000	0.30169	0.045934	0.02652	0.3317	0.27168															0.00210993	0.00421986
GlyPa caffeine noneq	27	37	LKKNFNRHLHF	1453.82	4.45649	300000	0.410056	0.180263	0.104075	0.527828	0.292284															0.0324947	0.0649895
GlyPa apo	38	50	TLVKDRNVATPRD	1484.82	4.04655	0	0	0	0	0	0															0	0
GlyPa apo	38	50	TLVKDRNVATPRD	1484.82	4.09	50	0.441316	0.108065	0.0623914	0.511918	0.370714															0.011678	0.0233561
GlyPa apo	38	50	TLVKDRNVATPRD	1484.82	4.05561	100	0.598117	0.248374	0.143399	0.760388	0.435846															0.0616896	0.123379
GlyPa apo	38	50	TLVKDRNVATPRD	1484.82	4.0579	150	0.524304	0.120587	0.0696209	0.603088	0.44552															0.0145412	0.0290824
GlyPa apo	38	50	TLVKDRNVATPRD	1484.82	4.02434	250	0.603384	0.122252	0.0705822	0.683255	0.523513															0.0149456	0.0298911
GlyPa apo	38	50	TLVKDRNVATPRD	1484.82	4.09941	350	0.604044	0.131434	0.0758835	0.689914	0.518174															0.0172749	0.0345498
GlyPa apo	38	50	TLVKDRNVATPRD	1484.82	4.00159	450	0.731609	0.134144	0.0774481	0.81925	0.643968															0.0179946	0.0359892
GlyPa apo	38	50	TLVKDRNVATPRD	1484.82	4.07888	500	0.821894	0.178356	0.102974	0.93842	0.705368															0.0318109	0.0636217
GlyPa apo	38	50	TLVKDRNVATPRD	1484.82	4.05951	600	0.922287	0.188659	0.108922	1.04554	0.79903															0.0355922	0.0711844
GlyPa apo	38	50	TLVKDRNVATPRD	1484.82	4.04527	700	0.810564	0.15572	0.089905	0.912301	0.708827															0.0242487	0.0484974
GlyPa apo	38	50	TLVKDRNVATPRD	1484.82	4.06446	750	0.854167	0.157027	0.0906596	0.956758	0.751576															0.0246575	0.049315
GlyPa apo	38	50	TLVKDRNVATPRD	1484.82	4.05955	950	0.944768	0.140684	0.0812239	1.03668	0.852854															0.019792	0.039584
GlyPa apo	38	50	TLVKDRNVATPRD	1484.82	4.05173	1000	0.887513	0.153305	0.0885107	0.987672	0.787354															0.0235024	0.0470048
GlyPa apo	38	50	TLVKDRNVATPRD	1484.82	4.04621	3000	1.09621	0.160517	0.0926745	1.20108	0.991336															0.0257657	0.0515314
GlyPa apo	38	50	TLVKDRNVATPRD	1484.82	3.99721	9000	1.42576	0.142796	0.0824433	1.51906	1.33247															0.0203907	0.0407814
GlyPa apo	38	50	TLVKDRNVATPRD	1484.82	4.08577	10000	1.46403	0.137574	0.0794284	1.55391	1.37415															0.0189266	0.0378532
GlyPa apo	38	50	TLVKDRNVATPRD	1484.82	4.06933	20000	1.6847	0.152425	0.0880026	1.78429	1.58512															0.0232334	0.0464668
GlyPa apo	38	50	TLVKDRNVATPRD	1484.82	4.07059	30000	1.79533	0.161251	0.0930983	1.90068	1.68998															0.0260019	0.0520038
GlyPa apo	38	50	TLVKDRNVATPRD	1484.82	4.05886	50000	1.87211	0.119331	0.0688958	1.95007	1.79415															0.0142399	0.0284798
GlyPa apo	38	50	TLVKDRNVATPRD	1484.82	4.05856	150000	2.2844	0.125262	0.07232	2.36623	2.20256															0.0156906	0.0313811
GlyPa apo	38	50	TLVKDRNVATPRD	1484.82	4.0619	300000	2.53306	0.16869	0.0973932	2.64327	2.42285															0.0284563	0.0569126
GlyPa caffeine eq	38	50	TLVKDRNVATPRD	1484.82	4.04655	0	0	0	0	0	0															0	0
GlyPa caffeine eq	38	50	TLVKDRNVATPRD	1484.82	4.01789	50	0.440081	0.094839	0.0547553	0.502042	0.37812															0.00899444	0.0179889
GlyPa caffeine eq	38	50	TLVKDRNVATPRD	1484.82	4.06293	100	0.532042	0.132428	0.0764573	0.618562	0.445522															0.0175372	0.0350744
GlyPa caffeine eq	38	50	TLVKDRNVATPRD	1484.82	4.02876	150	0.629312	0.095356	0.0550538	0.691611	0.567013															0.00909277	0.0181855
GlyPa caffeine eq	38	50	TLVKDRNVATPRD	1484.82	4.10874	250	0.724832	0.098603	0.0569285	0.789253	0.660411															0.00972255	0.0194451
GlyPa caffeine eq	38	50	TLVKDRNVATPRD	1484.82	4.01624	350	0.865967	0.116217	0.0670979	0.941895	0.790039															0.0135064	0.0270128
GlyPa caffeine eq	38	50	TLVKDRNVATPRD	1484.82	4.08631	450	0.853637	0.154824	0.0893877	0.954789	0.752485															0.0239705	0.0479409
GlyPa caffeine eq	38	50	TLVKDRNVATPRD	1484.82	4.0262	500	1.0446	0.114553	0.0661372	1.11944	0.969755															0.0131224	0.0262448
GlyPa caffeine eq	38	50	TLVKDRNVATPRD	1484.82	4.03266	600	1.13873	0.112147	0.0647481	1.212	1.06546															0.0125769	0.0251539
GlyPa caffeine eq	38	50	TLVKDRNVATPRD	1484.82	4.09792	700	1.06376	0.10841	0.0625905	1.13458	0.992927															0.0117527	0.0235055
GlyPa caffeine eq	38	50	TLVKDRNVATPRD	1484.82	4.04743	750	1.11061	0.128132	0.073977	1.19432	1.02689															0.0164178	0.0328356
GlyPa caffeine eq	38	50	TLVKDRNVATPRD	1484.82	4.06159	950	1.16859	0.107048	0.0618042	1.23852	1.09865															0.0114593	0.0229185
GlyPa caffeine eq	38	50	TLVKDRNVATPRD	1484.82	4.05953	1000	1.13253	0.10679	0.0616552	1.2023	1.06276															0.0114041	0.0228082
GlyPa caffeine eq	38	50	TLVKDRNVATPRD	1484.82	4.05846	3000	1.48538	0.109255	0.0630784	1.55676	1.414															0.0119367	0.0238733
GlyPa caffeine eq	38	50	TLVKDRNVATPRD	1484.82	4.06439	9000	1.90731	0.096222	0.0555538	1.97018	1.84445															0.00925867	0.0185173
GlyPa caffeine eq	38	50	TLVKDRNVATPRD	1484.82	4.01581	10000	2.00435	0.099979	0.0577229	2.06967	1.93903															0.0099958	0.0199916
GlyPa caffeine eq	38	50	TLVKDRNVATPRD	1484.82	4.06551	20000	2.18858	0.120851	0.0697734	2.26754	2.10962															0.014605	0.0292099
GlyPa caffeine eq	38	50	TLVKDRNVATPRD	1484.82	4.02125	30000	2.2628	0.120985	0.0698507	2.34184	2.18376															0.0146374	0.0292747
GlyPa caffeine eq	38	50	TLVKDRNVATPRD	1484.82	4.05895	50000	2.39203	0.117515	0.0678473	2.4688	2.31525															0.0138098	0.0276196
GlyPa caffeine eq	38	50	TLVKDRNVATPRD	1484.82	4.02897	150000	2.82152	0.106516	0.061497	2.89111	2.75193															0.0113457	0.0226913
GlyPa caffeine eq	38	50	TLVKDRNVATPRD	1484.82	4.03812	300000	3.21543	0.172951	0.0998533	3.32843	3.10244															0.029912	0.0598241
GlyPa caffeine noneq	38	50	TLVKDRNVATPRD	1484.82	4.04655	0	0	0	0	0	0															0	0
GlyPa caffeine noneq	38	50	TLVKDRNVATPRD	1484.82	4.01116	50	0.43477	0.148048	0.0854756	0.531495	0.338045															0.0219182	0.0438364
GlyPa caffeine noneq	38	50	TLVKDRNVATPRD	1484.82	4.05945	100	0.519193	0.146475	0.0845674	0.61489	0.423496															0.0214549	0.0429099
GlyPa caffeine noneq	38	50	TLVKDRNVATPRD	1484.82	4.04105	150	0.519358	0.138201	0.0797904	0.609649	0.429067															0.0190995	0.038199
GlyPa caffeine noneq	38	50	TLVKDRNVATPRD	1484.82	4.08954	250	0.646445	0.136885	0.0790306	0.735877	0.557013															0.0187375	0.037475
GlyPa caffeine noneq	38	50	TLVKDRNVATPRD	1484.82	4.01463	350	0.710787	0.138306	0.079851	0.801147	0.620427															0.0191285	0.0382571
GlyPa caffeine noneq	38	50	TLVKDRNVATPRD	1484.82	4.10896	450	0.753202	0.163208	0.0942282	0.859831	0.646573															0.0266369	0.0532737
GlyPa caffeine noneq	38	50	TLVKDRNVATPRD	1484.82	4.06398	500	0.926255	0.138196	0.0797875	1.01654	0.835967															0.0190981	0.0381963
GlyPa caffeine noneq	38	50	TLVKDRNVATPRD	1484.82	4.05615	600	0.956923	0.140922	0.0813614	1.04899	0.864854															0.019859	0.039718
GlyPa caffeine noneq	38	50	TLVKDRNVATPRD	1484.82	4.07053	700	1.00996	0.136201	0.0786357	1.09894	0.920971															0.0185507	0.0371014
GlyPa caffeine noneq	38	50	TLVKDRNVATPRD	1484.82	4.08561	750	1.00645	0.150044	0.0866279	1.10448	0.908418															0.0225132	0.0450264
GlyPa caffeine noneq	38	50	TLVKDRNVATPRD	1484.82	4.07653	950	1.05596	0.154798	0.0893727	1.15709	0.954822															0.0239624	0.0479248
GlyPa caffeine noneq	38	50	TLVKDRNVATPRD	1484.82	4.11729	1000	1.06908	0.126405	0.07298	1.15166	0.986493															0.0159782	0.0319564
GlyPa caffeine noneq	38	50	TLVKDRNVATPRD	1484.82	4.07238	3000	1.41724	0.144044	0.0831638	1.51135	1.32313															0.0207487	0.0414973
GlyPa caffeine noneq	38	50	TLVKDRNVATPRD	1484.82	4.05805	9000	2.00466	0.152355	0.0879622	2.10419	1.90512															0.023212	0.0464241
GlyPa caffeine noneq	38	50	TLVKDRNVATPRD	1484.82	4.05864	10000	1.95945	0.143452	0.0828221	2.05317	1.86573															0.0205785	0.041157
GlyPa caffeine noneq	38	50	TLVKDRNVATPRD	1484.82	4.05062	20000	2.24637	0.139711	0.0806622	2.33765	2.15509															0.0195192	0.0390383
GlyPa caffeine noneq	38	50	TLVKDRNVATPRD	1484.82	4.04087	30000	2.38784	0.121574	0.0701908	2.46727	2.30841															0.0147802	0.0295605
GlyPa caffeine noneq	38	50	TLVKDRNVATPRD	1484.82	4.08956	50000	2.48242	0.146907	0.0848168	2.5784	2.38644															0.0215817	0.0431633
GlyPa caffeine noneq	38	50	TLVKDRNVATPRD	1484.82	4.07342	150000	2.75226	0.168411	0.0972321	2.86229	2.64223															0.0283623	0.0567245
GlyPa caffeine noneq	38	50	TLVKDRNVATPRD	1484.82	4.03113	300000	3.03586	0.184367	0.106444	3.15631	2.91541															0.0339912	0.0679824
GlyPa apo	38	52	TLVKDRNVATPRDYY	1810.94	4.72238	0	0	0	0	0	0															0	0
GlyPa apo	38	52	TLVKDRNVATPRDYY	1810.94	4.75038	50	0.317471	0.122515	0.0707341	0.397514	0.237428															0.0150099	0.0300199
GlyPa apo	38	52	TLVKDRNVATPRDYY	1810.94	4.72764	100	0.371803	0.149188	0.0861337	0.469272	0.274334															0.0222571	0.0445141
GlyPa apo	38	52	TLVKDRNVATPRDYY	1810.94	4.7545	150	0.374742	0.141808	0.0818729	0.46739	0.282094															0.0201095	0.040219
GlyPa apo	38	52	TLVKDRNVATPRDYY	1810.94	4.72283	250	0.470753	0.143772	0.0830068	0.564684	0.376822															0.0206704	0.0413408
GlyPa apo	38	52	TLVKDRNVATPRDYY	1810.94	4.77795	350	0.495915	0.128347	0.0741012	0.579768	0.412062															0.016473	0.0329459
GlyPa apo	38	52	TLVKDRNVATPRDYY	1810.94	4.71158	450	0.574831	0.164139	0.0947657	0.682068	0.467594															0.0269416	0.0538832
GlyPa apo	38	52	TLVKDRNVATPRDYY	1810.94	4.7193	500	0.620699	0.139419	0.0804936	0.711786	0.529612															0.0194377	0.0388753
GlyPa apo	38	52	TLVKDRNVATPRDYY	1810.94	4.7247	600	0.661667	0.152504	0.0880482	0.761303	0.562031															0.0232575	0.0465149
GlyPa apo	38	52	TLVKDRNVATPRDYY	1810.94	4.74462	700	0.638726	0.262225	0.151396	0.810046	0.467406															0.068762	0.137524
GlyPa apo	38	52	TLVKDRNVATPRDYY	1810.94	4.74604	750	0.620369	0.13296	0.0767645	0.707236	0.533502															0.0176784	0.0353567
GlyPa apo	38	52	TLVKDRNVATPRDYY	1810.94	4.71157	950	0.713194	0.12402	0.071603	0.79422	0.632168															0.015381	0.0307619
GlyPa apo	38	52	TLVKDRNVATPRDYY	1810.94	4.71818	1000	0.698524	0.143223	0.0826898	0.792096	0.604952															0.0205128	0.0410257
GlyPa apo	38	52	TLVKDRNVATPRDYY	1810.94	4.7187	3000	0.859424	0.153608	0.0886856	0.959781	0.759067															0.0235954	0.0471908
GlyPa apo	38	52	TLVKDRNVATPRDYY	1810.94	4.70039	9000	1.18004	0.12631	0.0729251	1.26256	1.09752															0.0159542	0.0319084
GlyPa apo	38	52	TLVKDRNVATPRDYY	1810.94	4.74189	10000	1.26156	0.123236	0.0711503	1.34208	1.18105															0.0151871	0.0303742
GlyPa apo	38	52	TLVKDRNVATPRDYY	1810.94	4.75005	20000	1.49255	0.12366	0.0713951	1.57334	1.41176															0.0152918	0.0305836
GlyPa apo	38	52	TLVKDRNVATPRDYY	1810.94	4.72475	30000	1.60673	0.206589	0.119274	1.7417	1.47175															0.042679	0.085358
GlyPa apo	38	52	TLVKDRNVATPRDYY	1810.94	4.72036	50000	1.69487	0.160938	0.0929176	1.80001	1.58972															0.025901	0.0518021
GlyPa apo	38	52	TLVKDRNVATPRDYY	1810.94	4.72434	150000	2.04683	0.204029	0.117796	2.18013	1.91353															0.0416278	0.0832557
GlyPa apo	38	52	TLVKDRNVATPRDYY	1810.94	4.73811	300000	2.31276	0.24396	0.14085	2.47214	2.15337															0.0595165	0.119033
GlyPa caffeine eq	38	52	TLVKDRNVATPRDYY	1810.94	4.72238	0	0	0	0	0	0															0	0
GlyPa caffeine eq	38	52	TLVKDRNVATPRDYY	1810.94	4.70712	50	0.329055	0.131593	0.0759753	0.415029	0.243081															0.0173167	0.0346334
GlyPa caffeine eq	38	52	TLVKDRNVATPRDYY	1810.94	4.72518	100	0.421548	0.137335	0.0792904	0.511274	0.331822															0.0188609	0.0377218
GlyPa caffeine eq	38	52	TLVKDRNVATPRDYY	1810.94	4.70499	150	0.48909	0.121379	0.0700782	0.568391	0.409789															0.0147329	0.0294657
GlyPa caffeine eq	38	52	TLVKDRNVATPRDYY	1810.94	4.75405	250	0.568501	0.15695	0.0906151	0.671042	0.46596															0.0246333	0.0492666
GlyPa caffeine eq	38	52	TLVKDRNVATPRDYY	1810.94	4.71399	350	0.658682	0.15155	0.0874974	0.757695	0.559669															0.0229674	0.0459348
GlyPa caffeine eq	38	52	TLVKDRNVATPRDYY	1810.94	4.74044	450	0.754304	0.120642	0.0696527	0.833123	0.675485															0.0145545	0.029109
GlyPa caffeine eq	38	52	TLVKDRNVATPRDYY	1810.94	4.72768	500	0.828343	0.123688	0.0714113	0.909152	0.747534															0.0152987	0.0305974
GlyPa caffeine eq	38	52	TLVKDRNVATPRDYY	1810.94	4.71789	600	0.883009	0.151506	0.087472	0.981993	0.784025															0.0229541	0.0459081
GlyPa caffeine eq	38	52	TLVKDRNVATPRDYY	1810.94	4.74234	700	0.832114	0.167866	0.0969175	0.941786	0.722442															0.028179	0.056358
GlyPa caffeine eq	38	52	TLVKDRNVATPRDYY	1810.94	4.73077	750	0.8797	0.134561	0.0776888	0.967613	0.791787															0.0181067	0.0362133
GlyPa caffeine eq	38	52	TLVKDRNVATPRDYY	1810.94	4.70458	950	0.968858	0.135925	0.0784763	1.05766	0.880054															0.0184756	0.0369512
GlyPa caffeine eq	38	52	TLVKDRNVATPRDYY	1810.94	4.71998	1000	0.966278	0.113076	0.0652845	1.04015	0.892402															0.0127862	0.0255724
GlyPa caffeine eq	38	52	TLVKDRNVATPRDYY	1810.94	4.72944	3000	1.24823	0.138743	0.0801033	1.33887	1.15758															0.0192496	0.0384992
GlyPa caffeine eq	38	52	TLVKDRNVATPRDYY	1810.94	4.72155	9000	1.72162	0.106395	0.0614272	1.79114	1.65211															0.0113199	0.0226398
GlyPa caffeine eq	38	52	TLVKDRNVATPRDYY	1810.94	4.69913	10000	1.74849	0.107253	0.0619225	1.81856	1.67841															0.0115032	0.0230064
GlyPa caffeine eq	38	52	TLVKDRNVATPRDYY	1810.94	4.71557	20000	2.03556	0.169724	0.0979902	2.14644	1.92467															0.0288062	0.0576125
GlyPa caffeine eq	38	52	TLVKDRNVATPRDYY	1810.94	4.69698	30000	2.02967	0.198016	0.114325	2.15904	1.9003															0.0392103	0.0784207
GlyPa caffeine eq	38	52	TLVKDRNVATPRDYY	1810.94	4.7107	50000	2.13143	0.25961	0.149886	2.30104	1.96182															0.0673974	0.134795
GlyPa caffeine eq	38	52	TLVKDRNVATPRDYY	1810.94	4.70655	150000	2.54198	0.113163	0.0653347	2.61592	2.46805															0.0128059	0.0256117
GlyPa caffeine eq	38	52	TLVKDRNVATPRDYY	1810.94	4.71273	300000	2.91564	0.176964	0.10217	3.03126	2.80003															0.0313163	0.0626325
GlyPa caffeine noneq	38	52	TLVKDRNVATPRDYY	1810.94	4.72238	0	0	0	0	0	0															0	0
GlyPa caffeine noneq	38	52	TLVKDRNVATPRDYY	1810.94	4.66325	50	0.30336	0.136829	0.0789983	0.392755	0.213965															0.0187222	0.0374444
GlyPa caffeine noneq	38	52	TLVKDRNVATPRDYY	1810.94	4.69105	100	0.377654	0.136054	0.0785508	0.466543	0.288765															0.0185107	0.0370214
GlyPa caffeine noneq	38	52	TLVKDRNVATPRDYY	1810.94	4.69083	150	0.411313	0.152027	0.0877728	0.510637	0.311989															0.0231122	0.0462244
GlyPa caffeine noneq	38	52	TLVKDRNVATPRDYY	1810.94	4.71551	250	0.458556	0.145534	0.0840241	0.553638	0.363474															0.0211801	0.0423603
GlyPa caffeine noneq	38	52	TLVKDRNVATPRDYY	1810.94	4.66788	350	0.604705	0.137707	0.0795052	0.694674	0.514736															0.0189632	0.0379264
GlyPa caffeine noneq	38	52	TLVKDRNVATPRDYY	1810.94	4.72152	450	0.549125	0.147023	0.0848838	0.64518	0.45307															0.0216158	0.0432315
GlyPa caffeine noneq	38	52	TLVKDRNVATPRDYY	1810.94	4.70451	500	0.686706	0.144137	0.0832175	0.780876	0.592536															0.0207755	0.0415509
GlyPa caffeine noneq	38	52	TLVKDRNVATPRDYY	1810.94	4.67812	600	0.745048	0.143809	0.0830282	0.839003	0.651093															0.020681	0.0413621
GlyPa caffeine noneq	38	52	TLVKDRNVATPRDYY	1810.94	4.69424	700	0.744232	0.162896	0.094048	0.850657	0.637807															0.0265351	0.0530702
GlyPa caffeine noneq	38	52	TLVKDRNVATPRDYY	1810.94	4.71716	750	0.785607	0.134558	0.0776871	0.873518	0.697696															0.0181059	0.0362117
GlyPa caffeine noneq	38	52	TLVKDRNVATPRDYY	1810.94	4.68786	950	0.825575	0.178112	0.102833	0.941942	0.709208															0.0317239	0.0634478
GlyPa caffeine noneq	38	52	TLVKDRNVATPRDYY	1810.94	4.75106	1000	0.802752	0.128228	0.0740325	0.886528	0.718976															0.0164424	0.0328848
GlyPa caffeine noneq	38	52	TLVKDRNVATPRDYY	1810.94	4.70458	3000	1.2008	0.180516	0.104221	1.31874	1.08287															0.032586	0.0651721
GlyPa caffeine noneq	38	52	TLVKDRNVATPRDYY	1810.94	4.6959	9000	1.67318	0.150176	0.0867042	1.77129	1.57507															0.0225528	0.0451057
GlyPa caffeine noneq	38	52	TLVKDRNVATPRDYY	1810.94	4.68326	10000	1.78447	0.136571	0.0788493	1.87369	1.69524															0.0186516	0.0373033
GlyPa caffeine noneq	38	52	TLVKDRNVATPRDYY	1810.94	4.68805	20000	2.05763	0.159542	0.0921116	2.16186	1.95339															0.0254536	0.0509073
GlyPa caffeine noneq	38	52	TLVKDRNVATPRDYY	1810.94	4.6727	30000	2.13299	0.229238	0.132351	2.28276	1.98322															0.0525501	0.1051
GlyPa caffeine noneq	38	52	TLVKDRNVATPRDYY	1810.94	4.69915	50000	2.25597	0.144453	0.0834	2.35034	2.16159															0.0208667	0.0417333
GlyPa caffeine noneq	38	52	TLVKDRNVATPRDYY	1810.94	4.71303	150000	2.4456	0.272173	0.157139	2.62342	2.26778															0.0740781	0.148156
GlyPa caffeine noneq	38	52	TLVKDRNVATPRDYY	1810.94	4.65869	300000	2.79686	0.176429	0.101861	2.91212	2.68159															0.0311272	0.0622544
GlyPa apo	40	52	VKDRNVATPRDYY	1596.81	4.59484	0	0	0	0	0	0															0	0
GlyPa apo	40	52	VKDRNVATPRDYY	1596.81	4.62549	50	0.416972	0.151925	0.0877139	0.51623	0.317714															0.0230812	0.0461624
GlyPa apo	40	52	VKDRNVATPRDYY	1596.81	4.60236	100	0.431596	0.150833	0.0870835	0.53014	0.333052															0.0227506	0.0455012
GlyPa apo	40	52	VKDRNVATPRDYY	1596.81	4.58054	150	0.446011	0.169549	0.0978892	0.556783	0.335239															0.0287469	0.0574937
GlyPa apo	40	52	VKDRNVATPRDYY	1596.81	4.5904	250	0.526436	0.175674	0.101425	0.64121	0.411662															0.0308614	0.0617227
GlyPa apo	40	52	VKDRNVATPRDYY	1596.81	4.61949	350	0.550304	0.156802	0.0905297	0.652748	0.44786															0.0245869	0.0491737
GlyPa apo	40	52	VKDRNVATPRDYY	1596.81	4.56068	450	0.614499	0.151905	0.0877024	0.713744	0.515254															0.0230751	0.0461503
GlyPa apo	40	52	VKDRNVATPRDYY	1596.81	4.60661	500	0.680813	0.144259	0.083288	0.775062	0.586564															0.0208107	0.0416213
GlyPa apo	40	52	VKDRNVATPRDYY	1596.81	4.59229	600	0.738851	0.159767	0.0922415	0.843232	0.63447															0.0255255	0.051051
GlyPa apo	40	52	VKDRNVATPRDYY	1596.81	4.58193	700	0.708243	0.150779	0.0870523	0.806752	0.609734															0.0227343	0.0454686
GlyPa apo	40	52	VKDRNVATPRDYY	1596.81	4.6127	750	0.750103	0.427692	0.246928	1.02953	0.470678															0.18292	0.365841
GlyPa apo	40	52	VKDRNVATPRDYY	1596.81	4.58805	950	0.798694	0.139844	0.080739	0.890059	0.707329															0.0195563	0.0391127
GlyPa apo	40	52	VKDRNVATPRDYY	1596.81	4.58269	1000	0.797521	0.148803	0.0859115	0.894739	0.700303															0.0221423	0.0442847
GlyPa apo	40	52	VKDRNVATPRDYY	1596.81	4.59564	3000	0.957426	0.15282	0.0882307	1.05727	0.857584															0.023354	0.0467079
GlyPa apo	40	52	VKDRNVATPRDYY	1596.81	4.57075	9000	1.30278	0.154385	0.0891342	1.40364	1.20192															0.0238347	0.0476695
GlyPa apo	40	52	VKDRNVATPRDYY	1596.81	4.60764	10000	1.31083	0.145537	0.0840258	1.40592	1.21575															0.021181	0.042362
GlyPa apo	40	52	VKDRNVATPRDYY	1596.81	4.62302	20000	1.58717	0.153235	0.0884703	1.68729	1.48706															0.023481	0.0469619
GlyPa apo	40	52	VKDRNVATPRDYY	1596.81	4.59165	30000	1.66778	0.143612	0.0829144	1.7616	1.57395															0.0206244	0.0412488
GlyPa apo	40	52	VKDRNVATPRDYY	1596.81	4.5947	50000	1.72437	0.183484	0.105935	1.84425	1.6045															0.0336664	0.0673328
GlyPa apo	40	52	VKDRNVATPRDYY	1596.81	4.61684	150000	2.24215	0.249304	0.143936	2.40503	2.07927															0.0621525	0.124305
GlyPa apo	40	52	VKDRNVATPRDYY	1596.81	4.61742	300000	2.23918	0.180026	0.103938	2.3568	2.12156															0.0324094	0.0648187
GlyPa caffeine eq	40	52	VKDRNVATPRDYY	1596.81	4.59484	0	0	0	0	0	0															0	0
GlyPa caffeine eq	40	52	VKDRNVATPRDYY	1596.81	4.57358	50	0.527932	0.271846	0.15695	0.705538	0.350326															0.0739002	0.1478
GlyPa caffeine eq	40	52	VKDRNVATPRDYY	1596.81	4.5781	100	0.468838	0.150607	0.086953	0.567235	0.370441															0.0226825	0.0453649
GlyPa caffeine eq	40	52	VKDRNVATPRDYY	1596.81	4.57787	150	0.526742	0.15529	0.0896567	0.628198	0.425286															0.024115	0.04823
GlyPa caffeine eq	40	52	VKDRNVATPRDYY	1596.81	4.62233	250	0.632347	0.144347	0.0833388	0.726654	0.53804															0.0208361	0.0416721
GlyPa caffeine eq	40	52	VKDRNVATPRDYY	1596.81	4.54373	350	0.694407	0.146697	0.0846956	0.790249	0.598565															0.02152	0.04304
GlyPa caffeine eq	40	52	VKDRNVATPRDYY	1596.81	4.59823	450	0.782597	0.142732	0.0824064	0.875849	0.689345															0.0203724	0.0407448
GlyPa caffeine eq	40	52	VKDRNVATPRDYY	1596.81	4.58001	500	0.879279	0.15624	0.0902052	0.981356	0.777202															0.0244109	0.0488219
GlyPa caffeine eq	40	52	VKDRNVATPRDYY	1596.81	4.58017	600	0.964508	0.145444	0.0839721	1.05953	0.869485															0.021154	0.0423079
GlyPa caffeine eq	40	52	VKDRNVATPRDYY	1596.81	4.61777	700	0.89901	0.1452	0.0838313	0.993874	0.804146															0.021083	0.0421661
GlyPa caffeine eq	40	52	VKDRNVATPRDYY	1596.81	4.57697	750	0.953134	0.145166	0.0838116	1.04798	0.858292															0.0210732	0.0421463
GlyPa caffeine eq	40	52	VKDRNVATPRDYY	1596.81	4.56453	950	1.03719	0.144761	0.0835778	1.13176	0.942608															0.0209557	0.0419115
GlyPa caffeine eq	40	52	VKDRNVATPRDYY	1596.81	4.59371	1000	0.99974	0.143313	0.0827418	1.09337	0.906109															0.0205386	0.0410772
GlyPa caffeine eq	40	52	VKDRNVATPRDYY	1596.81	4.58968	3000	1.27625	0.143782	0.0830126	1.37019	1.18231															0.0206733	0.0413465
GlyPa caffeine eq	40	52	VKDRNVATPRDYY	1596.81	4.56981	9000	1.72464	0.140231	0.0809624	1.81626	1.63303															0.0196647	0.0393295
GlyPa caffeine eq	40	52	VKDRNVATPRDYY	1596.81	4.56058	10000	1.78774	0.157542	0.0909569	1.89067	1.68481															0.0248195	0.049639
GlyPa caffeine eq	40	52	VKDRNVATPRDYY	1596.81	4.59445	20000	1.98393	0.177117	0.102259	2.09965	1.86821															0.0313704	0.0627409
GlyPa caffeine eq	40	52	VKDRNVATPRDYY	1596.81	4.55427	30000	2.03254	0.144961	0.0836933	2.12724	1.93783															0.0210137	0.0420274
GlyPa caffeine eq	40	52	VKDRNVATPRDYY	1596.81	4.5885	50000	2.09394	0.156265	0.0902196	2.19603	1.99185															0.0244188	0.0488375
GlyPa caffeine eq	40	52	VKDRNVATPRDYY	1596.81	4.56098	150000	2.47862	0.148565	0.085774	2.57568	2.38155															0.0220716	0.0441431
GlyPa caffeine eq	40	52	VKDRNVATPRDYY	1596.81	4.57128	300000	2.79498	0.183348	0.105856	2.91477	2.67519															0.0336165	0.067233
GlyPa caffeine noneq	40	52	VKDRNVATPRDYY	1596.81	4.59484	0	0	0	0	0	0															0	0
GlyPa caffeine noneq	40	52	VKDRNVATPRDYY	1596.81	4.53382	50	0.389298	0.152336	0.0879512	0.488824	0.289772															0.0232063	0.0464125
GlyPa caffeine noneq	40	52	VKDRNVATPRDYY	1596.81	4.55007	100	0.463011	0.157026	0.090659	0.565601	0.360421															0.0246572	0.0493143
GlyPa caffeine noneq	40	52	VKDRNVATPRDYY	1596.81	4.5544	150	0.479145	0.158981	0.0917877	0.583013	0.375277															0.025275	0.0505499
GlyPa caffeine noneq	40	52	VKDRNVATPRDYY	1596.81	4.59126	250	0.538672	0.153382	0.0885551	0.638882	0.438462															0.023526	0.0470521
GlyPa caffeine noneq	40	52	VKDRNVATPRDYY	1596.81	4.54964	350	0.60886	0.160406	0.0926104	0.713659	0.504061															0.0257301	0.0514602
GlyPa caffeine noneq	40	52	VKDRNVATPRDYY	1596.81	4.59872	450	0.662314	0.152822	0.0882318	0.762158	0.56247															0.0233546	0.0467091
GlyPa caffeine noneq	40	52	VKDRNVATPRDYY	1596.81	4.59359	500	0.662327	0.175373	0.101252	0.776904	0.54775															0.0307557	0.0615114
GlyPa caffeine noneq	40	52	VKDRNVATPRDYY	1596.81	4.58106	600	0.814679	0.15629	0.0902341	0.916788	0.71257															0.0244266	0.0488531
GlyPa caffeine noneq	40	52	VKDRNVATPRDYY	1596.81	4.58766	700	0.840324	0.159443	0.0920545	0.944493	0.736155															0.0254221	0.0508441
GlyPa caffeine noneq	40	52	VKDRNVATPRDYY	1596.81	4.60673	750	0.890717	0.181979	0.105066	1.00961	0.771824															0.0331164	0.0662327
GlyPa caffeine noneq	40	52	VKDRNVATPRDYY	1596.81	4.57456	950	0.924112	0.140049	0.0808573	1.01561	0.832613															0.0196137	0.0392274
GlyPa caffeine noneq	40	52	VKDRNVATPRDYY	1596.81	4.59934	1000	0.912757	0.160953	0.0929263	1.01791	0.807601															0.0259059	0.0518117
GlyPa caffeine noneq	40	52	VKDRNVATPRDYY	1596.81	4.57756	3000	1.23286	0.181845	0.104988	1.35166	1.11405															0.0330676	0.0661352
GlyPa caffeine noneq	40	52	VKDRNVATPRDYY	1596.81	4.57767	9000	1.77767	0.230696	0.133192	1.92839	1.62695															0.0532206	0.106441
GlyPa caffeine noneq	40	52	VKDRNVATPRDYY	1596.81	4.56738	10000	1.80578	0.149363	0.0862348	1.90336	1.70819															0.0223093	0.0446186
GlyPa caffeine noneq	40	52	VKDRNVATPRDYY	1596.81	4.5592	20000	2.05985	0.169469	0.097843	2.17057	1.94913															0.0287197	0.0574395
GlyPa caffeine noneq	40	52	VKDRNVATPRDYY	1596.81	4.55523	30000	2.17166	0.150462	0.0868693	2.26996	2.07336															0.0226388	0.0452776
GlyPa caffeine noneq	40	52	VKDRNVATPRDYY	1596.81	4.57753	50000	2.23613	0.157107	0.0907058	2.33877	2.13349															0.0246826	0.0493652
GlyPa caffeine noneq	40	52	VKDRNVATPRDYY	1596.81	4.57941	150000	2.47165	0.176207	0.101733	2.58677	2.35653															0.0310489	0.0620978
GlyPa caffeine noneq	40	52	VKDRNVATPRDYY	1596.81	4.54275	300000	2.71124	0.164333	0.0948777	2.81861	2.60388															0.0270053	0.0540107
GlyPa apo	49	61	RDYYFALAHTVRD	1626.8	5.05988	0	0	0	0	0	0															0	0
GlyPa apo	49	61	RDYYFALAHTVRD	1626.8	5.11428	50	0.475908	0.084793	0.0489553	0.531306	0.42051															0.00718985	0.0143797
GlyPa apo	49	61	RDYYFALAHTVRD	1626.8	5.10752	100	0.588544	0.139097	0.0803077	0.679421	0.497667															0.019348	0.038696
GlyPa apo	49	61	RDYYFALAHTVRD	1626.8	5.09958	150	0.550489	0.095255	0.0549955	0.612722	0.488256															0.00907352	0.018147
GlyPa apo	49	61	RDYYFALAHTVRD	1626.8	5.0834	250	0.704924	0.030762	0.0177604	0.725022	0.684826															0.000946301	0.0018926
GlyPa apo	49	61	RDYYFALAHTVRD	1626.8	5.10734	350	0.624827	0.159348	0.0919996	0.728934	0.52072															0.0253918	0.0507836
GlyPa apo	49	61	RDYYFALAHTVRD	1626.8	5.08246	450	0.754276	0.062521	0.0360965	0.795123	0.713429															0.00390888	0.00781775
GlyPa apo	49	61	RDYYFALAHTVRD	1626.8	5.09605	500	0.826534	0.114993	0.0663912	0.901663	0.751405															0.0132234	0.0264468
GlyPa apo	49	61	RDYYFALAHTVRD	1626.8	5.09019	600	0.73648	0.055201	0.0318703	0.772545	0.700415															0.00304715	0.0060943
GlyPa apo	49	61	RDYYFALAHTVRD	1626.8	5.09219	700	0.781134	0.100224	0.0578644	0.846614	0.715654															0.0100449	0.0200897
GlyPa apo	49	61	RDYYFALAHTVRD	1626.8	5.1091	750	0.709674	0.043047	0.0248532	0.737798	0.68155															0.00185304	0.00370609
GlyPa apo	49	61	RDYYFALAHTVRD	1626.8	5.07671	950	0.67364	0.041335	0.0238648	0.700646	0.646634															0.00170858	0.00341716
GlyPa apo	49	61	RDYYFALAHTVRD	1626.8	5.05873	1000	0.723161	0.108693	0.0627539	0.794174	0.652148															0.0118142	0.0236283
GlyPa apo	49	61	RDYYFALAHTVRD	1626.8	5.10105	3000	0.798829	0.038642	0.02231	0.824075	0.773583															0.0014932	0.00298641
GlyPa apo	49	61	RDYYFALAHTVRD	1626.8	5.07875	9000	0.905712	0.014117	0.00815045	0.914935	0.896489															0.00019929	0.000398579
GlyPa apo	49	61	RDYYFALAHTVRD	1626.8	5.09925	10000	1.08936	0.067433	0.0389325	1.13342	1.04531															0.00454721	0.00909442
GlyPa apo	49	61	RDYYFALAHTVRD	1626.8	5.10215	20000	1.21434	0.191714	0.110686	1.33959	1.08909															0.0367543	0.0735085
GlyPa apo	49	61	RDYYFALAHTVRD	1626.8	5.09663	30000	1.3658	0.059175	0.0341647	1.40446	1.32713															0.00350168	0.00700336
GlyPa apo	49	61	RDYYFALAHTVRD	1626.8	5.0965	50000	1.59192	0.066902	0.0386259	1.63563	1.54821															0.00447588	0.00895176
GlyPa apo	49	61	RDYYFALAHTVRD	1626.8	5.08591	150000	2.42421	0.074966	0.0432816	2.47319	2.37523															0.0056199	0.0112398
GlyPa apo	49	61	RDYYFALAHTVRD	1626.8	5.09968	300000	2.70271	0.126678	0.0731376	2.78547	2.61995															0.0160473	0.0320946
GlyPa caffeine eq	49	61	RDYYFALAHTVRD	1626.8	5.05988	0	0	0	0	0	0															0	0
GlyPa caffeine eq	49	61	RDYYFALAHTVRD	1626.8	5.05801	50	0.570436	0.067391	0.0389082	0.614465	0.526407															0.00454155	0.00908309
GlyPa caffeine eq	49	61	RDYYFALAHTVRD	1626.8	5.10687	100	0.593623	0.088961	0.0513617	0.651744	0.535502															0.00791406	0.0158281
GlyPa caffeine eq	49	61	RDYYFALAHTVRD	1626.8	5.07509	150	0.767293	0.098663	0.0569631	0.831753	0.702833															0.00973439	0.0194688
GlyPa caffeine eq	49	61	RDYYFALAHTVRD	1626.8	5.11388	250	0.654943	0.041333	0.0238636	0.681947	0.627939															0.00170842	0.00341683
GlyPa caffeine eq	49	61	RDYYFALAHTVRD	1626.8	5.07113	350	0.700031	0.021285	0.0122889	0.713937	0.686125															0.000453051	0.000906102
GlyPa caffeine eq	49	61	RDYYFALAHTVRD	1626.8	5.11295	450	0.652392	0.178221	0.102896	0.76883	0.535954															0.0317627	0.0635254
GlyPa caffeine eq	49	61	RDYYFALAHTVRD	1626.8	5.11485	500	0.747129	0.022601	0.0130487	0.761895	0.732363															0.000510805	0.00102161
GlyPa caffeine eq	49	61	RDYYFALAHTVRD	1626.8	5.09704	600	0.750168	0.011063	0.00638723	0.757396	0.74294															0.00012239	0.00024478
GlyPa caffeine eq	49	61	RDYYFALAHTVRD	1626.8	5.12759	700	0.635744	0.094446	0.0545284	0.697449	0.574039															0.00892005	0.0178401
GlyPa caffeine eq	49	61	RDYYFALAHTVRD	1626.8	5.10613	750	0.722375	0.01882	0.0108657	0.734671	0.710079															0.000354192	0.000708385
GlyPa caffeine eq	49	61	RDYYFALAHTVRD	1626.8	5.08479	950	0.752384	0.036904	0.0213065	0.776495	0.728273															0.00136191	0.00272381
GlyPa caffeine eq	49	61	RDYYFALAHTVRD	1626.8	5.10243	1000	0.72515	0.203284	0.117366	0.857962	0.592338															0.0413244	0.0826488
GlyPa caffeine eq	49	61	RDYYFALAHTVRD	1626.8	5.11963	3000	0.80087	0.013708	0.00791432	0.809826	0.791914															0.000187909	0.000375819
GlyPa caffeine eq	49	61	RDYYFALAHTVRD	1626.8	5.09409	9000	1.02262	0.011351	0.0065535	1.03003	1.0152															0.000128845	0.00025769
GlyPa caffeine eq	49	61	RDYYFALAHTVRD	1626.8	5.07374	10000	1.04455	0.057564	0.0332346	1.08216	1.00694															0.00331361	0.00662723
GlyPa caffeine eq	49	61	RDYYFALAHTVRD	1626.8	5.09157	20000	1.37424	0.101289	0.0584792	1.44042	1.30807															0.0102595	0.0205189
GlyPa caffeine eq	49	61	RDYYFALAHTVRD	1626.8	5.08202	30000	1.44894	0.114864	0.0663168	1.52399	1.3739															0.0131937	0.0263875
GlyPa caffeine eq	49	61	RDYYFALAHTVRD	1626.8	5.10035	50000	1.90133	0.129809	0.0749453	1.98614	1.81652															0.0168504	0.0337008
GlyPa caffeine eq	49	61	RDYYFALAHTVRD	1626.8	5.06708	150000	2.52883	0.052388	0.0302462	2.56305	2.4946															0.0027445	0.00548901
GlyPa caffeine eq	49	61	RDYYFALAHTVRD	1626.8	5.10807	300000	2.7363	0.184506	0.106525	2.85684	2.61576															0.0340425	0.0680849
GlyPa caffeine noneq	49	61	RDYYFALAHTVRD	1626.8	5.05988	0	0	0	0	0	0															0	0
GlyPa caffeine noneq	49	61	RDYYFALAHTVRD	1626.8	5.08972	50	0.496222	0.207117	0.119579	0.631538	0.360906															0.0428975	0.0857949
GlyPa caffeine noneq	49	61	RDYYFALAHTVRD	1626.8	5.10735	100	0.69359	0.045584	0.0263179	0.723372	0.663808															0.0020779	0.0041558
GlyPa caffeine noneq	49	61	RDYYFALAHTVRD	1626.8	5.12308	150	0.690345	0.045325	0.0261684	0.719957	0.660733															0.00205436	0.00410871
GlyPa caffeine noneq	49	61	RDYYFALAHTVRD	1626.8	5.12174	250	0.778735	0.034843	0.0201166	0.801499	0.755971															0.00121403	0.00242807
GlyPa caffeine noneq	49	61	RDYYFALAHTVRD	1626.8	5.0982	350	0.776036	0.070022	0.0404272	0.821784	0.730288															0.00490308	0.00980616
GlyPa caffeine noneq	49	61	RDYYFALAHTVRD	1626.8	5.14011	450	0.830268	0.035114	0.0202731	0.853209	0.807327															0.00123299	0.00246599
GlyPa caffeine noneq	49	61	RDYYFALAHTVRD	1626.8	5.14392	500	0.824625	0.013519	0.0078052	0.833457	0.815793															0.000182763	0.000365527
GlyPa caffeine noneq	49	61	RDYYFALAHTVRD	1626.8	5.13076	600	0.866028	0.028964	0.0167224	0.884951	0.847105															0.000838913	0.00167783
GlyPa caffeine noneq	49	61	RDYYFALAHTVRD	1626.8	5.10963	700	0.905201	0.051558	0.029767	0.938886	0.871516															0.00265823	0.00531645
GlyPa caffeine noneq	49	61	RDYYFALAHTVRD	1626.8	5.11485	750	0.903909	0.060622	0.0350001	0.943515	0.864303															0.00367503	0.00735005
GlyPa caffeine noneq	49	61	RDYYFALAHTVRD	1626.8	5.10328	950	0.944149	0.113488	0.0655223	1.01829	0.870004															0.0128795	0.0257591
GlyPa caffeine noneq	49	61	RDYYFALAHTVRD	1626.8	5.1353	1000	0.892221	0.060607	0.0349915	0.931818	0.852624															0.00367321	0.00734642
GlyPa caffeine noneq	49	61	RDYYFALAHTVRD	1626.8	5.11488	3000	1.08573	0.012575	0.00726018	1.09395	1.07752															0.000158131	0.000316261
GlyPa caffeine noneq	49	61	RDYYFALAHTVRD	1626.8	5.1188	9000	1.30338	0.026967	0.0155694	1.321	1.28576															0.000727219	0.00145444
GlyPa caffeine noneq	49	61	RDYYFALAHTVRD	1626.8	5.11555	10000	1.26619	0.092829	0.0535948	1.32684	1.20554															0.00861722	0.0172344
GlyPa caffeine noneq	49	61	RDYYFALAHTVRD	1626.8	5.10069	20000	1.64641	0.036911	0.0213106	1.67052	1.62229															0.00136242	0.00272484
GlyPa caffeine noneq	49	61	RDYYFALAHTVRD	1626.8	5.11742	30000	1.87345	0.08678	0.0501025	1.93015	1.81675															0.00753077	0.0150615
GlyPa caffeine noneq	49	61	RDYYFALAHTVRD	1626.8	5.10855	50000	2.25788	0.110966	0.0640662	2.33038	2.18539															0.0123135	0.0246269
GlyPa caffeine noneq	49	61	RDYYFALAHTVRD	1626.8	5.12584	150000	2.96065	0.121162	0.0699529	3.03981	2.88149															0.0146802	0.0293605
GlyPa caffeine noneq	49	61	RDYYFALAHTVRD	1626.8	5.1108	300000	3.20445	0.078028	0.0450495	3.25543	3.15347															0.00608837	0.0121767
GlyPa apo	51	56	YYFALA	747.371	6.44134	0	0	0	0	0	0															0	0
GlyPa apo	51	56	YYFALA	747.371	6.45894	50	0.041672	0.003137	0.00181115	0.0437215	0.0396225															9.84077e-06	1.96815e-05
GlyPa apo	51	56	YYFALA	747.371	6.45151	100	0.05659	0.015717	0.00907421	0.0668584	0.0463216															0.000247024	0.000494048
GlyPa apo	51	56	YYFALA	747.371	6.44299	150	0.043158	0.025029	0.0144505	0.0595103	0.0268057															0.000626451	0.0012529
GlyPa apo	51	56	YYFALA	747.371	6.44309	250	0.058027	0.027801	0.0160509	0.0761903	0.0398637															0.000772896	0.00154579
GlyPa apo	51	56	YYFALA	747.371	6.46235	350	0.06842	0.021698	0.0125273	0.082596	0.054244															0.000470803	0.000941606
GlyPa apo	51	56	YYFALA	747.371	6.42592	450	0.10386	0.06702	0.038694	0.147646	0.0600736															0.00449168	0.00898336
GlyPa apo	51	56	YYFALA	747.371	6.4324	500	0.209768	0.019772	0.0114154	0.222686	0.19685															0.000390932	0.000781864
GlyPa apo	51	56	YYFALA	747.371	6.45866	600	0.219466	0.019129	0.0110441	0.231964	0.206968															0.000365919	0.000731837
GlyPa apo	51	56	YYFALA	747.371	6.44089	700	0.185888	0.018197	0.010506	0.197777	0.173999															0.000331131	0.000662262
GlyPa apo	51	56	YYFALA	747.371	6.45177	750	0.194491	0.013832	0.00798591	0.203528	0.185454															0.000191324	0.000382648
GlyPa apo	51	56	YYFALA	747.371	6.43539	950	0.210829	0.008837	0.00510204	0.216603	0.205055															7.80926e-05	0.000156185
GlyPa apo	51	56	YYFALA	747.371	6.45387	1000	0.200047	0.01469	0.00848128	0.209644	0.19045															0.000215796	0.000431592
GlyPa apo	51	56	YYFALA	747.371	6.43562	3000	0.24321	0.018214	0.0105159	0.25511	0.23131															0.00033175	0.0006635
GlyPa apo	51	56	YYFALA	747.371	6.4467	9000	0.205099	0.014832	0.00856326	0.214789	0.195409															0.000219988	0.000439976
GlyPa apo	51	56	YYFALA	747.371	6.45012	10000	0.231855	0.020905	0.0120695	0.245513	0.218197															0.000437019	0.000874038
GlyPa apo	51	56	YYFALA	747.371	6.46049	20000	0.202269	0.02225	0.012846	0.216806	0.187732															0.000495062	0.000990125
GlyPa apo	51	56	YYFALA	747.371	6.45296	30000	0.200542	0.016766	0.00967985	0.211496	0.189588															0.000281099	0.000562198
GlyPa apo	51	56	YYFALA	747.371	6.45875	50000	0.209921	0.013068	0.00754481	0.218459	0.201383															0.000170773	0.000341545
GlyPa apo	51	56	YYFALA	747.371	6.43585	150000	0.198611	0.000897	0.000517883	0.199197	0.198025															8.04609e-07	1.60922e-06
GlyPa apo	51	56	YYFALA	747.371	6.44379	300000	0.204785	0.00771	0.00445137	0.209822	0.199748															5.94441e-05	0.000118888
GlyPa caffeine eq	51	56	YYFALA	747.371	6.44134	0	0	0	0	0	0															0	0
GlyPa caffeine eq	51	56	YYFALA	747.371	6.4494	50	0.048715	0.014129	0.00815738	0.0579459	0.0394841															0.000199629	0.000399257
GlyPa caffeine eq	51	56	YYFALA	747.371	6.45456	100	0.016944	0.00723	0.00417424	0.0216676	0.0122204															5.22729e-05	0.000104546
GlyPa caffeine eq	51	56	YYFALA	747.371	6.43519	150	0.058171	0.047439	0.0273889	0.0891645	0.0271775															0.00225046	0.00450092
GlyPa caffeine eq	51	56	YYFALA	747.371	6.4543	250	0.066964	0.022054	0.0127329	0.0813726	0.0525554															0.000486379	0.000972758
GlyPa caffeine eq	51	56	YYFALA	747.371	6.43804	350	0.049457	0.000584	0.000337173	0.0498385	0.0490755															3.41056e-07	6.82112e-07
GlyPa caffeine eq	51	56	YYFALA	747.371	6.43681	450	0.154492	0.064234	0.0370855	0.196458	0.112526															0.00412601	0.00825201
GlyPa caffeine eq	51	56	YYFALA	747.371	6.45412	500	0.234487	0.017346	0.0100147	0.24582	0.223154															0.000300884	0.000601767
GlyPa caffeine eq	51	56	YYFALA	747.371	6.45202	600	0.243146	0.019511	0.0112647	0.255893	0.230399															0.000380679	0.000761358
GlyPa caffeine eq	51	56	YYFALA	747.371	6.44278	700	0.269797	0.009686	0.00559221	0.276125	0.263469															9.38186e-05	0.000187637
GlyPa caffeine eq	51	56	YYFALA	747.371	6.45719	750	0.198444	0.072683	0.0419635	0.24593	0.150958															0.00528282	0.0105656
GlyPa caffeine eq	51	56	YYFALA	747.371	6.44575	950	0.208784	0.021639	0.0124933	0.222921	0.194647															0.000468246	0.000936493
GlyPa caffeine eq	51	56	YYFALA	747.371	6.46672	1000	0.176268	0.051431	0.0296937	0.20987	0.142666															0.00264515	0.0052903
GlyPa caffeine eq	51	56	YYFALA	747.371	6.46056	3000	0.231906	0.013765	0.00794723	0.240899	0.222913															0.000189475	0.00037895
GlyPa caffeine eq	51	56	YYFALA	747.371	6.44708	9000	0.24041	0.016958	0.00979071	0.251489	0.229331															0.000287574	0.000575148
GlyPa caffeine eq	51	56	YYFALA	747.371	6.44728	10000	0.224723	0.05921	0.0341849	0.263407	0.186039															0.00350582	0.00701165
GlyPa caffeine eq	51	56	YYFALA	747.371	6.44119	20000	0.202784	0.006618	0.0038209	0.207108	0.19846															4.37979e-05	8.75958e-05
GlyPa caffeine eq	51	56	YYFALA	747.371	6.45049	30000	0.24427	0.007822	0.00451603	0.24938	0.23916															6.11837e-05	0.000122367
GlyPa caffeine eq	51	56	YYFALA	747.371	6.45657	50000	0.198992	0.031067	0.0179365	0.219289	0.178695															0.000965158	0.00193032
GlyPa caffeine eq	51	56	YYFALA	747.371	6.43319	150000	0.234939	0.006266	0.00361768	0.239033	0.230845															3.92628e-05	7.85255e-05
GlyPa caffeine eq	51	56	YYFALA	747.371	6.4479	300000	0.177423	0.004389	0.00253399	0.18029	0.174556															1.92633e-05	3.85266e-05
GlyPa caffeine noneq	51	56	YYFALA	747.371	6.44134	0	0	0	0	0	0															0	0
GlyPa caffeine noneq	51	56	YYFALA	747.371	6.4453	50	0.046538	0.012038	0.00695014	0.0544028	0.0386732															0.000144913	0.000289827
GlyPa caffeine noneq	51	56	YYFALA	747.371	6.42804	100	0.032082	0.025965	0.0149909	0.0490458	0.0151182															0.000674181	0.00134836
GlyPa caffeine noneq	51	56	YYFALA	747.371	6.44341	150	0.044105	0.007801	0.00450391	0.0492017	0.0390083															6.08556e-05	0.000121711
GlyPa caffeine noneq	51	56	YYFALA	747.371	6.44914	250	0.061402	0.011254	0.0064975	0.0687546	0.0540494															0.000126653	0.000253305
GlyPa caffeine noneq	51	56	YYFALA	747.371	6.43613	350	0.063463	0.016009	0.0092428	0.0739222	0.0530038															0.000256288	0.000512576
GlyPa caffeine noneq	51	56	YYFALA	747.371	6.45458	450	0.187547	0.019722	0.0113865	0.200432	0.174662															0.000388957	0.000777915
GlyPa caffeine noneq	51	56	YYFALA	747.371	6.45482	500	0.211237	0.020461	0.0118132	0.224605	0.197869															0.000418653	0.000837305
GlyPa caffeine noneq	51	56	YYFALA	747.371	6.44126	600	0.240102	0.011262	0.00650212	0.24746	0.232744															0.000126833	0.000253665
GlyPa caffeine noneq	51	56	YYFALA	747.371	6.43765	700	0.240615	0.009523	0.00549811	0.246837	0.234393															9.06875e-05	0.000181375
GlyPa caffeine noneq	51	56	YYFALA	747.371	6.45559	750	0.201285	0.008572	0.00494905	0.206885	0.195685															7.34792e-05	0.000146958
GlyPa caffeine noneq	51	56	YYFALA	747.371	6.43938	950	0.207843	0.015711	0.00907075	0.218108	0.197578															0.000246836	0.000493671
GlyPa caffeine noneq	51	56	YYFALA	747.371	6.43768	1000	0.212324	0.007054	0.00407263	0.216933	0.207715															4.97589e-05	9.95178e-05
GlyPa caffeine noneq	51	56	YYFALA	747.371	6.44385	3000	0.222313	0.018855	0.0108859	0.234632	0.209994															0.000355511	0.000711022
GlyPa caffeine noneq	51	56	YYFALA	747.371	6.44293	9000	0.224157	0.015902	0.00918102	0.234546	0.213768															0.000252874	0.000505747
GlyPa caffeine noneq	51	56	YYFALA	747.371	6.44762	10000	0.216301	0.019669	0.0113559	0.229151	0.203451															0.00038687	0.000773739
GlyPa caffeine noneq	51	56	YYFALA	747.371	6.45596	20000	0.2227	0.01876	0.0108311	0.234957	0.210443															0.000351938	0.000703875
GlyPa caffeine noneq	51	56	YYFALA	747.371	6.44609	30000	0.197217	0.018286	0.0105574	0.209164	0.18527															0.000334378	0.000668756
GlyPa caffeine noneq	51	56	YYFALA	747.371	6.44158	50000	0.218436	0.010869	0.00627522	0.225537	0.211335															0.000118135	0.00023627
GlyPa caffeine noneq	51	56	YYFALA	747.371	6.44771	150000	0.228747	0.004934	0.00284865	0.231971	0.225523															2.43444e-05	4.86887e-05
GlyPa caffeine noneq	51	56	YYFALA	747.371	6.44191	300000	0.220327	0.012985	0.00749689	0.228811	0.211843															0.00016861	0.00033722
GlyPa apo	53	63	FALAHTVRDHL	1279.69	5.01439	0	0	0	0	0	0															0	0
GlyPa apo	53	63	FALAHTVRDHL	1279.69	5.04003	50	0.258584	0.018661	0.0107739	0.270776	0.246392															0.000348233	0.000696466
GlyPa apo	53	63	FALAHTVRDHL	1279.69	5.02408	100	0.26164	0.028823	0.016641	0.280471	0.242809															0.000830765	0.00166153
GlyPa apo	53	63	FALAHTVRDHL	1279.69	5.03606	150	0.263204	0.041807	0.0241373	0.290518	0.23589															0.00174783	0.00349565
GlyPa apo	53	63	FALAHTVRDHL	1279.69	5.02338	250	0.307363	0.06221	0.035917	0.348007	0.266719															0.00387008	0.00774017
GlyPa apo	53	63	FALAHTVRDHL	1279.69	5.04086	350	0.2433	0.028258	0.0163148	0.261762	0.224838															0.000798515	0.00159703
GlyPa apo	53	63	FALAHTVRDHL	1279.69	4.98943	450	0.304312	0.043053	0.0248567	0.33244	0.276184															0.00185356	0.00370712
GlyPa apo	53	63	FALAHTVRDHL	1279.69	5.00593	500	0.330607	0.061532	0.0355255	0.370808	0.290406															0.00378619	0.00757237
GlyPa apo	53	63	FALAHTVRDHL	1279.69	4.99515	600	0.363384	0.050137	0.0289466	0.39614	0.330628															0.00251372	0.00502744
GlyPa apo	53	63	FALAHTVRDHL	1279.69	5.00671	700	0.341741	0.053125	0.0306717	0.376449	0.307033															0.00282227	0.00564453
GlyPa apo	53	63	FALAHTVRDHL	1279.69	5.01459	750	0.333147	0.066962	0.0386605	0.376896	0.289398															0.00448391	0.00896782
GlyPa apo	53	63	FALAHTVRDHL	1279.69	4.9888	950	0.356808	0.014698	0.00848589	0.366411	0.347205															0.000216031	0.000432062
GlyPa apo	53	63	FALAHTVRDHL	1279.69	4.9908	1000	0.354785	0.048797	0.028173	0.386666	0.322904															0.00238115	0.00476229
GlyPa apo	53	63	FALAHTVRDHL	1279.69	5.02559	3000	0.34452	0.069981	0.0404035	0.390241	0.298799															0.00489734	0.00979468
GlyPa apo	53	63	FALAHTVRDHL	1279.69	5.02753	9000	0.353195	0.048996	0.0282879	0.385206	0.321184															0.00240061	0.00480122
GlyPa apo	53	63	FALAHTVRDHL	1279.69	5.02525	10000	0.342248	0.05332	0.0307843	0.377084	0.307412															0.00284302	0.00568604
GlyPa apo	53	63	FALAHTVRDHL	1279.69	5.01806	20000	0.392432	0.021932	0.0126624	0.406761	0.378103															0.000481013	0.000962025
GlyPa apo	53	63	FALAHTVRDHL	1279.69	5.00078	30000	0.378078	0.049443	0.0285459	0.410381	0.345775															0.00244461	0.00488922
GlyPa apo	53	63	FALAHTVRDHL	1279.69	5.01223	50000	0.333902	0.053475	0.0308738	0.368839	0.298965															0.00285958	0.00571915
GlyPa apo	53	63	FALAHTVRDHL	1279.69	5.005	150000	0.330505	0.08849	0.0510897	0.388318	0.272692															0.00783048	0.015661
GlyPa apo	53	63	FALAHTVRDHL	1279.69	5.00435	300000	0.394562	0.043094	0.0248803	0.422717	0.366407															0.00185709	0.00371419
GlyPa caffeine eq	53	63	FALAHTVRDHL	1279.69	5.01439	0	0	0	0	0	0															0	0
GlyPa caffeine eq	53	63	FALAHTVRDHL	1279.69	4.97278	50	0.228898	0.022841	0.0131873	0.243821	0.213975															0.000521711	0.00104342
GlyPa caffeine eq	53	63	FALAHTVRDHL	1279.69	5.01239	100	0.22964	0.005311	0.00306631	0.23311	0.22617															2.82067e-05	5.64134e-05
GlyPa caffeine eq	53	63	FALAHTVRDHL	1279.69	5.01418	150	0.207867	0.069583	0.0401738	0.253328	0.162406															0.00484179	0.00968359
GlyPa caffeine eq	53	63	FALAHTVRDHL	1279.69	5.03534	250	0.234102	0.033924	0.019586	0.256266	0.211938															0.00115084	0.00230168
GlyPa caffeine eq	53	63	FALAHTVRDHL	1279.69	4.99335	350	0.240488	0.04715	0.0272221	0.271293	0.209683															0.00222312	0.00444624
GlyPa caffeine eq	53	63	FALAHTVRDHL	1279.69	5.00721	450	0.28827	0.0414	0.0239023	0.315318	0.261222															0.00171396	0.00342792
GlyPa caffeine eq	53	63	FALAHTVRDHL	1279.69	5.01106	500	0.302587	0.040571	0.0234237	0.329093	0.276081															0.00164601	0.00329201
GlyPa caffeine eq	53	63	FALAHTVRDHL	1279.69	5.00143	600	0.30724	0.038039	0.0219618	0.332092	0.282388															0.00144697	0.00289393
GlyPa caffeine eq	53	63	FALAHTVRDHL	1279.69	5.02549	700	0.283378	0.061018	0.0352288	0.323243	0.243513															0.0037232	0.00744639
GlyPa caffeine eq	53	63	FALAHTVRDHL	1279.69	5.01771	750	0.271817	0.060409	0.0348772	0.311284	0.23235															0.00364925	0.00729849
GlyPa caffeine eq	53	63	FALAHTVRDHL	1279.69	4.99335	950	0.293199	0.046173	0.026658	0.323365	0.263033															0.00213195	0.00426389
GlyPa caffeine eq	53	63	FALAHTVRDHL	1279.69	5.01116	1000	0.3	0.062635	0.0361623	0.340922	0.259078															0.00392314	0.00784629
GlyPa caffeine eq	53	63	FALAHTVRDHL	1279.69	5.02005	3000	0.274768	0.059061	0.0340989	0.313355	0.236181															0.0034882	0.0069764
GlyPa caffeine eq	53	63	FALAHTVRDHL	1279.69	5.00466	9000	0.314036	0.052897	0.0305401	0.348595	0.279477															0.00279809	0.00559619
GlyPa caffeine eq	53	63	FALAHTVRDHL	1279.69	4.98662	10000	0.311211	0.02364	0.0136486	0.326656	0.295766															0.00055885	0.0011177
GlyPa caffeine eq	53	63	FALAHTVRDHL	1279.69	5.00328	20000	0.30055	0.048886	0.0282243	0.332489	0.268611															0.00238984	0.00477968
GlyPa caffeine eq	53	63	FALAHTVRDHL	1279.69	4.9899	30000	0.306403	0.046346	0.0267579	0.336682	0.276124															0.00214795	0.0042959
GlyPa caffeine eq	53	63	FALAHTVRDHL	1279.69	4.99844	50000	0.337605	0.054867	0.0316775	0.373451	0.301759															0.00301039	0.00602078
GlyPa caffeine eq	53	63	FALAHTVRDHL	1279.69	4.97794	150000	0.339515	0.046598	0.0269034	0.369959	0.309071															0.00217137	0.00434275
GlyPa caffeine eq	53	63	FALAHTVRDHL	1279.69	4.99177	300000	0.317611	0.063705	0.0367801	0.359232	0.27599															0.00405833	0.00811665
GlyPa caffeine noneq	53	63	FALAHTVRDHL	1279.69	5.01439	0	0	0	0	0	0															0	0
GlyPa caffeine noneq	53	63	FALAHTVRDHL	1279.69	4.94135	50	0.23384	0.019415	0.0112093	0.246524	0.221156															0.000376942	0.000753884
GlyPa caffeine noneq	53	63	FALAHTVRDHL	1279.69	4.95944	100	0.296131	0.062879	0.0363032	0.337212	0.25505															0.00395377	0.00790754
GlyPa caffeine noneq	53	63	FALAHTVRDHL	1279.69	4.96303	150	0.253748	0.044435	0.0256546	0.282779	0.224717															0.00197447	0.00394894
GlyPa caffeine noneq	53	63	FALAHTVRDHL	1279.69	4.97927	250	0.262083	0.009974	0.00575849	0.268599	0.255567															9.94807e-05	0.000198961
GlyPa caffeine noneq	53	63	FALAHTVRDHL	1279.69	4.94531	350	0.294479	0.033419	0.0192945	0.316313	0.272645															0.00111683	0.00223366
GlyPa caffeine noneq	53	63	FALAHTVRDHL	1279.69	4.98117	450	0.273079	0.039019	0.0225276	0.298571	0.247587															0.00152248	0.00304496
GlyPa caffeine noneq	53	63	FALAHTVRDHL	1279.69	5.00176	500	0.30764	0.060466	0.0349101	0.347144	0.268136															0.00365614	0.00731227
GlyPa caffeine noneq	53	63	FALAHTVRDHL	1279.69	4.97272	600	0.37039	0.0622	0.0359112	0.411027	0.329753															0.00386884	0.00773768
GlyPa caffeine noneq	53	63	FALAHTVRDHL	1279.69	4.97926	700	0.372529	0.040075	0.0231373	0.398711	0.346347															0.00160601	0.00321201
GlyPa caffeine noneq	53	63	FALAHTVRDHL	1279.69	4.96918	750	0.330075	0.053982	0.0311665	0.365343	0.294807															0.00291406	0.00582811
GlyPa caffeine noneq	53	63	FALAHTVRDHL	1279.69	4.95124	950	0.348251	0.047212	0.0272579	0.379096	0.317406															0.00222897	0.00445795
GlyPa caffeine noneq	53	63	FALAHTVRDHL	1279.69	5.00617	1000	0.353029	0.05692	0.0328628	0.390217	0.315841															0.00323989	0.00647977
GlyPa caffeine noneq	53	63	FALAHTVRDHL	1279.69	4.97454	3000	0.389546	0.081059	0.0467994	0.442505	0.336587															0.00657056	0.0131411
GlyPa caffeine noneq	53	63	FALAHTVRDHL	1279.69	4.96579	9000	0.394261	0.041937	0.0242123	0.42166	0.366862															0.00175871	0.00351742
GlyPa caffeine noneq	53	63	FALAHTVRDHL	1279.69	4.97742	10000	0.266971	0.046447	0.0268162	0.297316	0.236626															0.00215732	0.00431465
GlyPa caffeine noneq	53	63	FALAHTVRDHL	1279.69	4.98182	20000	0.395249	0.070602	0.0407621	0.441376	0.349122															0.00498464	0.00996928
GlyPa caffeine noneq	53	63	FALAHTVRDHL	1279.69	4.9926	30000	0.313276	0.054904	0.0316988	0.349147	0.277405															0.00301445	0.0060289
GlyPa caffeine noneq	53	63	FALAHTVRDHL	1279.69	4.9774	50000	0.359967	0.050462	0.0291342	0.392936	0.326998															0.00254641	0.00509283
GlyPa caffeine noneq	53	63	FALAHTVRDHL	1279.69	4.97901	150000	0.381852	0.064294	0.0371202	0.423857	0.339847															0.00413372	0.00826744
GlyPa caffeine noneq	53	63	FALAHTVRDHL	1279.69	4.98356	300000	0.394061	0.04814	0.0277936	0.425512	0.36261															0.00231746	0.00463492
GlyPa apo	53	65	FALAHTVRDHLVG	1435.78	5.03848	0	0	0	0	0	0															0	0
GlyPa apo	53	65	FALAHTVRDHLVG	1435.78	5.07007	50	0.25481	0.130298	0.0752276	0.339938	0.169682															0.0169776	0.0339551
GlyPa apo	53	65	FALAHTVRDHLVG	1435.78	5.0532	100	0.24491	0.168813	0.0974642	0.355201	0.134619															0.0284978	0.0569957
GlyPa apo	53	65	FALAHTVRDHLVG	1435.78	5.05428	150	0.232054	0.150103	0.086662	0.330121	0.133987															0.0225309	0.0450618
GlyPa apo	53	65	FALAHTVRDHLVG	1435.78	5.04143	250	0.26204	0.155301	0.0896631	0.363503	0.160577															0.0241184	0.0482368
GlyPa apo	53	65	FALAHTVRDHLVG	1435.78	5.07583	350	0.187799	0.144691	0.0835374	0.28233	0.0932675															0.0209355	0.041871
GlyPa apo	53	65	FALAHTVRDHLVG	1435.78	5.0195	450	0.264672	0.158117	0.0912889	0.367975	0.161369															0.025001	0.050002
GlyPa apo	53	65	FALAHTVRDHLVG	1435.78	5.0453	500	0.34586	0.130301	0.0752293	0.43099	0.26073															0.0169784	0.0339567
GlyPa apo	53	65	FALAHTVRDHLVG	1435.78	5.04315	600	0.368855	0.09348	0.0539707	0.429929	0.307781															0.00873851	0.017477
GlyPa apo	53	65	FALAHTVRDHLVG	1435.78	5.03545	700	0.351419	0.127735	0.0737478	0.434873	0.267965															0.0163162	0.0326325
GlyPa apo	53	65	FALAHTVRDHLVG	1435.78	5.05433	750	0.33693	0.105748	0.0610536	0.406019	0.267841															0.0111826	0.0223653
GlyPa apo	53	65	FALAHTVRDHLVG	1435.78	5.02413	950	0.377655	0.138874	0.0801789	0.468386	0.286924															0.019286	0.038572
GlyPa apo	53	65	FALAHTVRDHLVG	1435.78	5.03093	1000	0.36837	0.136814	0.0789896	0.457755	0.278985															0.0187181	0.0374361
GlyPa apo	53	65	FALAHTVRDHLVG	1435.78	5.05165	3000	0.45582	0.072022	0.0415819	0.502874	0.408766															0.00518717	0.0103743
GlyPa apo	53	65	FALAHTVRDHLVG	1435.78	5.03758	9000	0.484989	0.112148	0.0647487	0.558259	0.411719															0.0125772	0.0251543
GlyPa apo	53	65	FALAHTVRDHLVG	1435.78	5.07935	10000	0.408334	0.155219	0.0896157	0.509744	0.306924															0.0240929	0.0481859
GlyPa apo	53	65	FALAHTVRDHLVG	1435.78	5.0597	20000	0.495958	0.088808	0.0512733	0.553979	0.437937															0.00788686	0.0157737
GlyPa apo	53	65	FALAHTVRDHLVG	1435.78	5.03731	30000	0.509537	0.141272	0.0815634	0.601835	0.417239															0.0199578	0.0399156
GlyPa apo	53	65	FALAHTVRDHLVG	1435.78	5.03673	50000	0.543708	0.118937	0.0686683	0.621414	0.466002															0.014146	0.028292
GlyPa apo	53	65	FALAHTVRDHLVG	1435.78	5.03656	150000	0.651236	0.070251	0.0405594	0.697133	0.605339															0.0049352	0.00987041
GlyPa apo	53	65	FALAHTVRDHLVG	1435.78	5.05048	300000	0.79771	0.132167	0.0763067	0.884059	0.711361															0.0174681	0.0349362
GlyPa caffeine eq	53	65	FALAHTVRDHLVG	1435.78	5.03848	0	0	0	0	0	0															0	0
GlyPa caffeine eq	53	65	FALAHTVRDHLVG	1435.78	5.02541	50	0.140125	0.116804	0.0674368	0.216437	0.0638131															0.0136432	0.0272863
GlyPa caffeine eq	53	65	FALAHTVRDHLVG	1435.78	5.0491	100	0.210171	0.106314	0.0613804	0.279629	0.140713															0.0113027	0.0226053
GlyPa caffeine eq	53	65	FALAHTVRDHLVG	1435.78	5.03617	150	0.242075	0.125316	0.0723512	0.323948	0.160202															0.0157041	0.0314082
GlyPa caffeine eq	53	65	FALAHTVRDHLVG	1435.78	5.08246	250	0.278217	0.097607	0.0563534	0.341987	0.214447															0.00952713	0.0190543
GlyPa caffeine eq	53	65	FALAHTVRDHLVG	1435.78	5.03397	350	0.255695	0.197226	0.113868	0.384549	0.126841															0.0388981	0.0777962
GlyPa caffeine eq	53	65	FALAHTVRDHLVG	1435.78	5.07059	450	0.27726	0.11214	0.0647441	0.350525	0.203995															0.0125754	0.0251508
GlyPa caffeine eq	53	65	FALAHTVRDHLVG	1435.78	5.04631	500	0.368204	0.109643	0.0633024	0.439837	0.296571															0.0120216	0.0240432
GlyPa caffeine eq	53	65	FALAHTVRDHLVG	1435.78	5.02863	600	0.391564	0.105672	0.0610098	0.460603	0.322525															0.0111666	0.0223331
GlyPa caffeine eq	53	65	FALAHTVRDHLVG	1435.78	5.05078	700	0.392861	0.126268	0.0729009	0.475356	0.310366															0.0159436	0.0318872
GlyPa caffeine eq	53	65	FALAHTVRDHLVG	1435.78	5.04862	750	0.411192	0.093819	0.0541664	0.472487	0.349897															0.008802	0.017604
GlyPa caffeine eq	53	65	FALAHTVRDHLVG	1435.78	5.04106	950	0.445925	0.123654	0.0713917	0.526712	0.365138															0.0152903	0.0305806
GlyPa caffeine eq	53	65	FALAHTVRDHLVG	1435.78	5.05574	1000	0.413076	0.118238	0.0682647	0.490325	0.335827															0.0139802	0.0279604
GlyPa caffeine eq	53	65	FALAHTVRDHLVG	1435.78	5.04816	3000	0.522721	0.079456	0.0458739	0.574632	0.47081															0.00631326	0.0126265
GlyPa caffeine eq	53	65	FALAHTVRDHLVG	1435.78	5.04938	9000	0.717471	0.244505	0.141165	0.877214	0.557728															0.0597827	0.119565
GlyPa caffeine eq	53	65	FALAHTVRDHLVG	1435.78	5.02592	10000	0.684457	0.145048	0.0837435	0.779222	0.589692															0.0210389	0.0420778
GlyPa caffeine eq	53	65	FALAHTVRDHLVG	1435.78	5.05122	20000	0.820988	0.131693	0.076033	0.907027	0.734949															0.017343	0.0346861
GlyPa caffeine eq	53	65	FALAHTVRDHLVG	1435.78	5.03355	30000	0.842718	0.112863	0.0651615	0.916455	0.768981															0.0127381	0.0254761
GlyPa caffeine eq	53	65	FALAHTVRDHLVG	1435.78	5.04012	50000	0.888636	0.124209	0.0717121	0.969786	0.807486															0.0154279	0.0308558
GlyPa caffeine eq	53	65	FALAHTVRDHLVG	1435.78	5.02017	150000	1.01548	0.086028	0.0496683	1.07168	0.959275															0.00740082	0.0148016
GlyPa caffeine eq	53	65	FALAHTVRDHLVG	1435.78	5.04524	300000	1.00434	0.151305	0.087356	1.10319	0.905488															0.0228932	0.0457864
GlyPa caffeine noneq	53	65	FALAHTVRDHLVG	1435.78	5.03848	0	0	0	0	0	0															0	0
GlyPa caffeine noneq	53	65	FALAHTVRDHLVG	1435.78	4.99047	50	0.115183	0.063543	0.0366866	0.156698	0.0736682															0.00403771	0.00807543
GlyPa caffeine noneq	53	65	FALAHTVRDHLVG	1435.78	5.0118	100	0.16784	0.145371	0.08393	0.262816	0.0728643															0.0211327	0.0422655
GlyPa caffeine noneq	53	65	FALAHTVRDHLVG	1435.78	5.01123	150	0.246814	0.134859	0.0778609	0.334922	0.158706															0.0181869	0.0363739
GlyPa caffeine noneq	53	65	FALAHTVRDHLVG	1435.78	5.0265	250	0.228675	0.215329	0.12432	0.369357	0.0879934															0.0463666	0.0927332
GlyPa caffeine noneq	53	65	FALAHTVRDHLVG	1435.78	5.009	350	0.119142	0.135526	0.078246	0.207686	0.0305983															0.0183673	0.0367346
GlyPa caffeine noneq	53	65	FALAHTVRDHLVG	1435.78	5.01777	450	0.29009	0.174554	0.100779	0.404132	0.176048															0.0304691	0.0609382
GlyPa caffeine noneq	53	65	FALAHTVRDHLVG	1435.78	5.03769	500	0.315554	0.175577	0.101369	0.430264	0.200844															0.0308273	0.0616546
GlyPa caffeine noneq	53	65	FALAHTVRDHLVG	1435.78	5.02452	600	0.286837	0.158501	0.0915106	0.390391	0.183283															0.0251226	0.0502451
GlyPa caffeine noneq	53	65	FALAHTVRDHLVG	1435.78	5.0178	700	0.349242	0.173968	0.10044	0.462901	0.235583															0.0302649	0.0605297
GlyPa caffeine noneq	53	65	FALAHTVRDHLVG	1435.78	5.02971	750	0.318346	0.155869	0.089991	0.42018	0.216512															0.0242951	0.0485903
GlyPa caffeine noneq	53	65	FALAHTVRDHLVG	1435.78	4.99899	950	0.378196	0.168965	0.097552	0.488586	0.267806															0.0285492	0.0570983
GlyPa caffeine noneq	53	65	FALAHTVRDHLVG	1435.78	5.03424	1000	0.370089	0.085881	0.0495834	0.426198	0.31398															0.00737555	0.0147511
GlyPa caffeine noneq	53	65	FALAHTVRDHLVG	1435.78	5.00037	3000	0.440834	0.124959	0.0721451	0.522474	0.359194															0.0156148	0.0312295
GlyPa caffeine noneq	53	65	FALAHTVRDHLVG	1435.78	5.00515	9000	0.584976	0.117231	0.0676833	0.661567	0.508385															0.0137431	0.0274862
GlyPa caffeine noneq	53	65	FALAHTVRDHLVG	1435.78	5.00425	10000	0.549367	0.092811	0.0535845	0.610004	0.48873															0.00861388	0.0172278
GlyPa caffeine noneq	53	65	FALAHTVRDHLVG	1435.78	5.00469	20000	0.721338	0.123451	0.0712745	0.801993	0.640683															0.0152401	0.0304803
GlyPa caffeine noneq	53	65	FALAHTVRDHLVG	1435.78	5.00429	30000	0.850086	0.130966	0.0756133	0.93565	0.764522															0.0171521	0.0343042
GlyPa caffeine noneq	53	65	FALAHTVRDHLVG	1435.78	5.0151	50000	0.907164	0.110607	0.063859	0.979427	0.834901															0.0122339	0.0244678
GlyPa caffeine noneq	53	65	FALAHTVRDHLVG	1435.78	5.01064	150000	1.11334	0.186419	0.107629	1.23513	0.991542															0.034752	0.0695041
GlyPa caffeine noneq	53	65	FALAHTVRDHLVG	1435.78	4.99101	300000	1.15217	0.142866	0.0824837	1.24551	1.05883															0.0204107	0.0408214
GlyPa apo	53	67	FALAHTVRDHLVGRW	1777.96	5.31795	0	0	0	0	0	0															0	0
GlyPa apo	53	67	FALAHTVRDHLVGRW	1777.96	5.359	50	0.196261	0.05687	0.0328339	0.233416	0.159106															0.0032342	0.00646839
GlyPa apo	53	67	FALAHTVRDHLVGRW	1777.96	5.35388	100	0.248148	0.067714	0.0390947	0.292388	0.203908															0.00458519	0.00917037
GlyPa apo	53	67	FALAHTVRDHLVGRW	1777.96	5.35049	150	0.219702	0.064658	0.0373303	0.261945	0.177459															0.00418066	0.00836131
GlyPa apo	53	67	FALAHTVRDHLVGRW	1777.96	5.37153	250	0.217003	0.047621	0.027494	0.248115	0.185891															0.00226776	0.00453552
GlyPa apo	53	67	FALAHTVRDHLVGRW	1777.96	5.37324	350	0.230216	0.061358	0.0354251	0.270303	0.190129															0.0037648	0.00752961
GlyPa apo	53	67	FALAHTVRDHLVGRW	1777.96	5.35275	450	0.304397	0.111279	0.064247	0.377099	0.231695															0.012383	0.024766
GlyPa apo	53	67	FALAHTVRDHLVGRW	1777.96	5.33933	500	0.37345	0.059908	0.0345879	0.41259	0.33431															0.00358897	0.00717794
GlyPa apo	53	67	FALAHTVRDHLVGRW	1777.96	5.35281	600	0.353963	0.062955	0.0363471	0.395094	0.312832															0.00396333	0.00792666
GlyPa apo	53	67	FALAHTVRDHLVGRW	1777.96	5.36801	700	0.35626	0.054466	0.031446	0.391844	0.320676															0.00296655	0.00593309
GlyPa apo	53	67	FALAHTVRDHLVGRW	1777.96	5.37958	750	0.345442	0.061841	0.0357039	0.385845	0.305039															0.00382431	0.00764862
GlyPa apo	53	67	FALAHTVRDHLVGRW	1777.96	5.32581	950	0.400356	0.055151	0.0318414	0.436388	0.364324															0.00304163	0.00608327
GlyPa apo	53	67	FALAHTVRDHLVGRW	1777.96	5.35039	1000	0.367489	0.048773	0.0281591	0.399354	0.335624															0.00237881	0.00475761
GlyPa apo	53	67	FALAHTVRDHLVGRW	1777.96	5.34931	3000	0.443519	0.056561	0.0326555	0.480472	0.406566															0.00319915	0.00639829
GlyPa apo	53	67	FALAHTVRDHLVGRW	1777.96	5.34004	9000	0.532993	0.060943	0.0351855	0.572809	0.493177															0.00371405	0.0074281
GlyPa apo	53	67	FALAHTVRDHLVGRW	1777.96	5.36867	10000	0.488431	0.077647	0.0448295	0.53916	0.437702															0.00602906	0.0120581
GlyPa apo	53	67	FALAHTVRDHLVGRW	1777.96	5.37219	20000	0.592426	0.059852	0.0345556	0.631529	0.553323															0.00358226	0.00716452
GlyPa apo	53	67	FALAHTVRDHLVGRW	1777.96	5.36538	30000	0.623585	0.062439	0.0360492	0.664378	0.582792															0.00389863	0.00779726
GlyPa apo	53	67	FALAHTVRDHLVGRW	1777.96	5.34795	50000	0.684071	0.0668	0.038567	0.727714	0.640428															0.00446224	0.00892448
GlyPa apo	53	67	FALAHTVRDHLVGRW	1777.96	5.34678	150000	0.870569	0.072864	0.0420681	0.918173	0.822965															0.00530916	0.0106183
GlyPa apo	53	67	FALAHTVRDHLVGRW	1777.96	5.35847	300000	0.917159	0.077684	0.0448509	0.967913	0.866405															0.0060348	0.0120696
GlyPa caffeine eq	53	67	FALAHTVRDHLVGRW	1777.96	5.31795	0	0	0	0	0	0															0	0
GlyPa caffeine eq	53	67	FALAHTVRDHLVGRW	1777.96	5.3564	50	0.11032	0.061694	0.035619	0.150627	0.0700133															0.00380615	0.0076123
GlyPa caffeine eq	53	67	FALAHTVRDHLVGRW	1777.96	5.38727	100	0.139937	0.057117	0.0329765	0.177253	0.102621															0.00326235	0.0065247
GlyPa caffeine eq	53	67	FALAHTVRDHLVGRW	1777.96	5.37932	150	0.135532	0.06748	0.0389596	0.179619	0.0914451															0.00455355	0.0091071
GlyPa caffeine eq	53	67	FALAHTVRDHLVGRW	1777.96	5.39831	250	0.171724	0.049645	0.0286626	0.204159	0.139289															0.00246463	0.00492925
GlyPa caffeine eq	53	67	FALAHTVRDHLVGRW	1777.96	5.36749	350	0.144186	0.066414	0.0383441	0.187576	0.100796															0.00441082	0.00882164
GlyPa caffeine eq	53	67	FALAHTVRDHLVGRW	1777.96	5.39996	450	0.215868	0.053697	0.031002	0.25095	0.180786															0.00288337	0.00576674
GlyPa caffeine eq	53	67	FALAHTVRDHLVGRW	1777.96	5.36501	500	0.267354	0.059738	0.0344898	0.306383	0.228325															0.00356863	0.00713726
GlyPa caffeine eq	53	67	FALAHTVRDHLVGRW	1777.96	5.38971	600	0.342619	0.072195	0.0416818	0.389786	0.295452															0.00521212	0.0104242
GlyPa caffeine eq	53	67	FALAHTVRDHLVGRW	1777.96	5.39822	700	0.298212	0.063878	0.03688	0.339946	0.256478															0.0040804	0.0081608
GlyPa caffeine eq	53	67	FALAHTVRDHLVGRW	1777.96	5.37801	750	0.301449	0.057887	0.0334211	0.339269	0.263629															0.0033509	0.00670181
GlyPa caffeine eq	53	67	FALAHTVRDHLVGRW	1777.96	5.34181	950	0.330396	0.054685	0.0315724	0.366124	0.294668															0.00299045	0.0059809
GlyPa caffeine eq	53	67	FALAHTVRDHLVGRW	1777.96	5.39003	1000	0.309676	0.049166	0.028386	0.341798	0.277554															0.0024173	0.00483459
GlyPa caffeine eq	53	67	FALAHTVRDHLVGRW	1777.96	5.38246	3000	0.438258	0.061673	0.0356069	0.478551	0.397965															0.00380356	0.00760712
GlyPa caffeine eq	53	67	FALAHTVRDHLVGRW	1777.96	5.37617	9000	0.694166	0.0487	0.028117	0.725983	0.662349															0.00237169	0.00474338
GlyPa caffeine eq	53	67	FALAHTVRDHLVGRW	1777.96	5.37037	10000	0.690299	0.056467	0.0326012	0.727191	0.653407															0.00318852	0.00637704
GlyPa caffeine eq	53	67	FALAHTVRDHLVGRW	1777.96	5.41552	20000	0.852598	0.064336	0.0371444	0.894631	0.810565															0.00413912	0.00827824
GlyPa caffeine eq	53	67	FALAHTVRDHLVGRW	1777.96	5.36993	30000	0.897329	0.049002	0.0282913	0.929344	0.865314															0.0024012	0.00480239
GlyPa caffeine eq	53	67	FALAHTVRDHLVGRW	1777.96	5.36031	50000	0.986194	0.053526	0.0309033	1.02116	0.951224															0.00286503	0.00573007
GlyPa caffeine eq	53	67	FALAHTVRDHLVGRW	1777.96	5.35887	150000	1.11661	0.064125	0.0370226	1.15851	1.07472															0.00411202	0.00822403
GlyPa caffeine eq	53	67	FALAHTVRDHLVGRW	1777.96	5.37795	300000	1.17111	0.047258	0.0272844	1.20198	1.14023															0.00223332	0.00446664
GlyPa caffeine noneq	53	67	FALAHTVRDHLVGRW	1777.96	5.31795	0	0	0	0	0	0															0	0
GlyPa caffeine noneq	53	67	FALAHTVRDHLVGRW	1777.96	5.49491	50	0.060896	0.099285	0.0573222	0.125762	-0.0039702															0.00985751	0.019715
GlyPa caffeine noneq	53	67	FALAHTVRDHLVGRW	1777.96	5.46291	100	0.187307	0.11268	0.0650558	0.260925	0.113689															0.0126968	0.0253936
GlyPa caffeine noneq	53	67	FALAHTVRDHLVGRW	1777.96	5.44293	150	0.104091	0.100209	0.0578557	0.169561	0.0386211															0.0100418	0.0200837
GlyPa caffeine noneq	53	67	FALAHTVRDHLVGRW	1777.96	5.5173	250	0.210757	0.202568	0.116953	0.343101	0.0784126															0.0410338	0.0820676
GlyPa caffeine noneq	53	67	FALAHTVRDHLVGRW	1777.96	5.49825	350	0.134739	0.124421	0.0718345	0.216027	0.0534506															0.0154806	0.0309612
GlyPa caffeine noneq	53	67	FALAHTVRDHLVGRW	1777.96	5.54325	450	0.172818	0.095353	0.0550521	0.235115	0.110521															0.00909219	0.0181844
GlyPa caffeine noneq	53	67	FALAHTVRDHLVGRW	1777.96	5.54432	500	0.231706	0.064522	0.0372518	0.27386	0.189552															0.00416309	0.00832618
GlyPa caffeine noneq	53	67	FALAHTVRDHLVGRW	1777.96	5.50812	600	0.316139	0.231801	0.13383	0.467582	0.164696															0.0537317	0.107463
GlyPa caffeine noneq	53	67	FALAHTVRDHLVGRW	1777.96	5.51093	700	0.272518	0.076772	0.0443243	0.322676	0.22236															0.00589394	0.0117879
GlyPa caffeine noneq	53	67	FALAHTVRDHLVGRW	1777.96	5.46267	750	0.295567	0.077527	0.0447602	0.346218	0.244916															0.00601044	0.0120209
GlyPa caffeine noneq	53	67	FALAHTVRDHLVGRW	1777.96	5.52372	950	0.26328	0.172467	0.0995739	0.375958	0.150602															0.0297449	0.0594897
GlyPa caffeine noneq	53	67	FALAHTVRDHLVGRW	1777.96	5.47776	1000	0.338573	0.088913	0.0513339	0.396663	0.280483															0.00790552	0.015811
GlyPa caffeine noneq	53	67	FALAHTVRDHLVGRW	1777.96	5.51266	3000	0.346796	0.088248	0.05095	0.404451	0.289141															0.00778771	0.0155754
GlyPa caffeine noneq	53	67	FALAHTVRDHLVGRW	1777.96	5.49399	9000	0.44549	0.129785	0.0749314	0.530283	0.360697															0.0168441	0.0336883
GlyPa caffeine noneq	53	67	FALAHTVRDHLVGRW	1777.96	5.44599	10000	0.507538	0.077002	0.0444571	0.557846	0.45723															0.00592931	0.0118586
GlyPa caffeine noneq	53	67	FALAHTVRDHLVGRW	1777.96	5.50063	20000	0.715404	0.183504	0.105946	0.835293	0.595515															0.0336737	0.0673474
GlyPa caffeine noneq	53	67	FALAHTVRDHLVGRW	1777.96	5.47459	30000	0.840416	0.120917	0.0698115	0.919415	0.761417															0.0146209	0.0292418
GlyPa caffeine noneq	53	67	FALAHTVRDHLVGRW	1777.96	5.50034	50000	0.811722	0.297077	0.171517	1.00581	0.617632															0.0882547	0.176509
GlyPa caffeine noneq	53	67	FALAHTVRDHLVGRW	1777.96	5.4585	150000	1.13306	0.176294	0.101783	1.24824	1.01788															0.0310796	0.0621591
GlyPa caffeine noneq	53	67	FALAHTVRDHLVGRW	1777.96	5.48733	300000	1.34765	0.213503	0.123266	1.48714	1.20816															0.0455835	0.0911671
GlyPa apo	62	67	HLVGRW	767.431	5.05456	0	0	0	0	0	0															0	0
GlyPa apo	62	67	HLVGRW	767.431	5.05576	50	0.154359	0.027384	0.0158102	0.17225	0.136468															0.000749883	0.00149977
GlyPa apo	62	67	HLVGRW	767.431	5.05553	100	0.172639	0.011964	0.00690742	0.180455	0.164823															0.000143137	0.000286275
GlyPa apo	62	67	HLVGRW	767.431	5.05287	150	0.154828	0.014219	0.00820934	0.164118	0.145538															0.00020218	0.00040436
GlyPa apo	62	67	HLVGRW	767.431	5.03009	250	0.167586	0.002408	0.00139026	0.169159	0.166013															5.79846e-06	1.15969e-05
GlyPa apo	62	67	HLVGRW	767.431	5.0706	350	0.180735	0.013433	0.00775555	0.189511	0.171959															0.000180445	0.000360891
GlyPa apo	62	67	HLVGRW	767.431	5.02333	450	0.208341	0.011249	0.00649461	0.21569	0.200992															0.00012654	0.00025308
GlyPa apo	62	67	HLVGRW	767.431	5.03191	500	0.24075	0.027379	0.0158073	0.258638	0.222862															0.00074961	0.00149922
GlyPa apo	62	67	HLVGRW	767.431	5.02493	600	0.221195	0.015387	0.00888369	0.231248	0.211142															0.00023676	0.00047352
GlyPa apo	62	67	HLVGRW	767.431	5.04111	700	0.229713	0.028887	0.0166779	0.248586	0.21084															0.000834459	0.00166892
GlyPa apo	62	67	HLVGRW	767.431	5.06004	750	0.201746	0.012613	0.00728212	0.209986	0.193506															0.000159088	0.000318176
GlyPa apo	62	67	HLVGRW	767.431	5.01515	950	0.267719	0.022297	0.0128732	0.282286	0.253152															0.000497156	0.000994312
GlyPa apo	62	67	HLVGRW	767.431	5.01312	1000	0.238488	0.004077	0.00235386	0.241152	0.235824															1.66219e-05	3.32439e-05
GlyPa apo	62	67	HLVGRW	767.431	5.03475	3000	0.293126	0.042901	0.0247689	0.321155	0.265097															0.0018405	0.00368099
GlyPa apo	62	67	HLVGRW	767.431	5.03531	9000	0.406499	0.017312	0.00999509	0.41781	0.395188															0.000299705	0.000599411
GlyPa apo	62	67	HLVGRW	767.431	5.05335	10000	0.427241	0.020293	0.0117162	0.440499	0.413983															0.000411806	0.000823612
GlyPa apo	62	67	HLVGRW	767.431	5.06017	20000	0.433134	0.058242	0.033626	0.471185	0.395083															0.00339213	0.00678426
GlyPa apo	62	67	HLVGRW	767.431	5.03018	30000	0.514391	0.029089	0.0167945	0.533396	0.495386															0.00084617	0.00169234
GlyPa apo	62	67	HLVGRW	767.431	5.03089	50000	0.557779	0.037869	0.0218637	0.58252	0.533038															0.00143406	0.00286812
GlyPa apo	62	67	HLVGRW	767.431	5.037	150000	0.673587	0.041342	0.0238688	0.700597	0.646577															0.00170916	0.00341832
GlyPa apo	62	67	HLVGRW	767.431	5.04667	300000	0.792837	0.047699	0.027539	0.824	0.761674															0.00227519	0.00455039
GlyPa caffeine eq	62	67	HLVGRW	767.431	5.05456	0	0	0	0	0	0															0	0
GlyPa caffeine eq	62	67	HLVGRW	767.431	4.9988	50	0.147369	0.001335	0.000770763	0.148241	0.146497															1.78223e-06	3.56445e-06
GlyPa caffeine eq	62	67	HLVGRW	767.431	5.01971	100	0.14873	0.00995	0.00574464	0.155231	0.142229															9.90025e-05	0.000198005
GlyPa caffeine eq	62	67	HLVGRW	767.431	5.01362	150	0.166601	0.007699	0.00444502	0.171631	0.161571															5.92746e-05	0.000118549
GlyPa caffeine eq	62	67	HLVGRW	767.431	5.04748	250	0.190716	0.014015	0.00809156	0.199872	0.18156															0.00019642	0.00039284
GlyPa caffeine eq	62	67	HLVGRW	767.431	4.99738	350	0.20668	0.007569	0.00436996	0.211625	0.201735															5.72898e-05	0.00011458
GlyPa caffeine eq	62	67	HLVGRW	767.431	5.02183	450	0.222656	0.013639	0.00787448	0.231567	0.213745															0.000186022	0.000372045
GlyPa caffeine eq	62	67	HLVGRW	767.431	5.01755	500	0.28206	0.040443	0.0233498	0.308483	0.255637															0.00163564	0.00327127
GlyPa caffeine eq	62	67	HLVGRW	767.431	5.00602	600	0.315162	0.03821	0.0220606	0.340126	0.290198															0.00146	0.00292001
GlyPa caffeine eq	62	67	HLVGRW	767.431	5.03498	700	0.306387	0.02005	0.0115759	0.319486	0.293288															0.000402002	0.000804005
GlyPa caffeine eq	62	67	HLVGRW	767.431	5.01849	750	0.271387	0.007548	0.00435784	0.276318	0.266456															5.69723e-05	0.000113945
GlyPa caffeine eq	62	67	HLVGRW	767.431	5.00079	950	0.331645	0.052675	0.0304119	0.366059	0.297231															0.00277466	0.00554931
GlyPa caffeine eq	62	67	HLVGRW	767.431	5.02031	1000	0.340216	0.036316	0.0209671	0.363942	0.31649															0.00131885	0.0026377
GlyPa caffeine eq	62	67	HLVGRW	767.431	5.02126	3000	0.451352	0.023369	0.0134921	0.46662	0.436084															0.00054611	0.00109222
GlyPa caffeine eq	62	67	HLVGRW	767.431	5.00324	9000	0.781323	0.005569	0.00321526	0.784961	0.777685															3.10138e-05	6.20275e-05
GlyPa caffeine eq	62	67	HLVGRW	767.431	4.99416	10000	0.834476	0.031126	0.0179706	0.854812	0.81414															0.000968828	0.00193766
GlyPa caffeine eq	62	67	HLVGRW	767.431	5.00573	20000	0.97659	0.069275	0.0399959	1.02185	0.93133															0.00479903	0.00959805
GlyPa caffeine eq	62	67	HLVGRW	767.431	5.00092	30000	1.03201	0.023372	0.0134938	1.04728	1.01674															0.00054625	0.0010925
GlyPa caffeine eq	62	67	HLVGRW	767.431	5.00218	50000	1.13764	0.038057	0.0219722	1.1625	1.11278															0.00144834	0.00289667
GlyPa caffeine eq	62	67	HLVGRW	767.431	4.98962	150000	1.30457	0.042061	0.0242839	1.33205	1.27709															0.00176913	0.00353826
GlyPa caffeine eq	62	67	HLVGRW	767.431	5.00364	300000	1.2895	0.038821	0.0224133	1.31487	1.26414															0.00150707	0.00301414
GlyPa caffeine noneq	62	67	HLVGRW	767.431	5.05456	0	0	0	0	0	0															0	0
GlyPa caffeine noneq	62	67	HLVGRW	767.431	4.94495	50	0.179195	0.017001	0.00981553	0.190302	0.168088															0.000289034	0.000578068
GlyPa caffeine noneq	62	67	HLVGRW	767.431	4.96053	100	0.164295	0.021299	0.012297	0.17821	0.15038															0.000453647	0.000907295
GlyPa caffeine noneq	62	67	HLVGRW	767.431	4.99232	150	0.163584	0.006622	0.00382321	0.16791	0.159258															4.38509e-05	8.77018e-05
GlyPa caffeine noneq	62	67	HLVGRW	767.431	4.97893	250	0.161018	0.019957	0.0115222	0.174057	0.147979															0.000398282	0.000796564
GlyPa caffeine noneq	62	67	HLVGRW	767.431	4.94232	350	0.186297	0.016159	0.0093294	0.196854	0.17574															0.000261113	0.000522227
GlyPa caffeine noneq	62	67	HLVGRW	767.431	4.98834	450	0.211825	0.023491	0.0135625	0.227172	0.196478															0.000551827	0.00110365
GlyPa caffeine noneq	62	67	HLVGRW	767.431	4.9728	500	0.234781	0.020285	0.0117116	0.248034	0.221528															0.000411481	0.000822962
GlyPa caffeine noneq	62	67	HLVGRW	767.431	4.96839	600	0.248946	0.008233	0.00475332	0.254325	0.243567															6.77823e-05	0.000135565
GlyPa caffeine noneq	62	67	HLVGRW	767.431	4.9743	700	0.251668	0.023785	0.0137323	0.267208	0.236128															0.000565726	0.00113145
GlyPa caffeine noneq	62	67	HLVGRW	767.431	4.9862	750	0.236741	0.012693	0.00732831	0.245034	0.228448															0.000161112	0.000322224
GlyPa caffeine noneq	62	67	HLVGRW	767.431	4.96304	950	0.276962	0.012294	0.00709794	0.284994	0.26893															0.000151142	0.000302285
GlyPa caffeine noneq	62	67	HLVGRW	767.431	5.00919	1000	0.255244	0.009305	0.00537224	0.261323	0.249165															8.6583e-05	0.000173166
GlyPa caffeine noneq	62	67	HLVGRW	767.431	4.97202	3000	0.381694	0.04397	0.0253861	0.410421	0.352967															0.00193336	0.00386672
GlyPa caffeine noneq	62	67	HLVGRW	767.431	4.96834	9000	0.472071	0.023922	0.0138114	0.4877	0.456442															0.000572262	0.00114452
GlyPa caffeine noneq	62	67	HLVGRW	767.431	4.96972	10000	0.538697	0.039121	0.0225865	0.564256	0.513138															0.00153045	0.00306091
GlyPa caffeine noneq	62	67	HLVGRW	767.431	4.95501	20000	0.78676	0.016585	0.00957535	0.797596	0.775924															0.000275062	0.000550124
GlyPa caffeine noneq	62	67	HLVGRW	767.431	4.94334	30000	0.872811	0.07568	0.0436939	0.922255	0.823367															0.00572746	0.0114549
GlyPa caffeine noneq	62	67	HLVGRW	767.431	4.97715	50000	1.0538	0.019994	0.0115435	1.06686	1.04074															0.00039976	0.00079952
GlyPa caffeine noneq	62	67	HLVGRW	767.431	4.97541	150000	1.26368	0.032677	0.0188661	1.28502	1.24233															0.00106779	0.00213557
GlyPa caffeine noneq	62	67	HLVGRW	767.431	4.9413	300000	1.35973	0.108603	0.062702	1.43068	1.28877															0.0117946	0.0235892
GlyPa apo	68	74	IRTQQHY	945.49	3.97452	0	0	0	0	0	0															0	0
GlyPa apo	68	74	IRTQQHY	945.49	4.00044	50	0.228958	0.033234	0.0191877	0.250671	0.207245															0.0011045	0.002209
GlyPa apo	68	74	IRTQQHY	945.49	3.96166	100	0.209512	0.007105	0.00410207	0.214154	0.20487															5.0481e-05	0.000100962
GlyPa apo	68	74	IRTQQHY	945.49	3.96388	150	0.20608	0.032535	0.0187841	0.227336	0.184824															0.00105853	0.00211705
GlyPa apo	68	74	IRTQQHY	945.49	3.95161	250	0.241562	0.018896	0.0109096	0.253907	0.229217															0.000357059	0.000714118
GlyPa apo	68	74	IRTQQHY	945.49	3.97888	350	0.201098	0.025707	0.0148419	0.217893	0.184303															0.00066085	0.0013217
GlyPa apo	68	74	IRTQQHY	945.49	3.94819	450	0.244066	0.016343	0.00943564	0.254743	0.233389															0.000267094	0.000534187
GlyPa apo	68	74	IRTQQHY	945.49	3.97935	500	0.270201	0.013886	0.00801709	0.279273	0.261129															0.000192821	0.000385642
GlyPa apo	68	74	IRTQQHY	945.49	3.96875	600	0.306475	0.028288	0.0163321	0.324956	0.287994															0.000800211	0.00160042
GlyPa apo	68	74	IRTQQHY	945.49	3.96485	700	0.258096	0.019236	0.0111059	0.270664	0.245528															0.000370024	0.000740047
GlyPa apo	68	74	IRTQQHY	945.49	3.97259	750	0.266028	0.014963	0.00863889	0.275804	0.256252															0.000223891	0.000447783
GlyPa apo	68	74	IRTQQHY	945.49	3.95783	950	0.292065	0.013832	0.00798591	0.301102	0.283028															0.000191324	0.000382648
GlyPa apo	68	74	IRTQQHY	945.49	3.94642	1000	0.266016	0.004017	0.00231922	0.26864	0.263392															1.61363e-05	3.22726e-05
GlyPa apo	68	74	IRTQQHY	945.49	3.96816	3000	0.277985	0.022431	0.0129505	0.29264	0.26333															0.00050315	0.0010063
GlyPa apo	68	74	IRTQQHY	945.49	3.94154	9000	0.303048	0.020742	0.0119754	0.316599	0.289497															0.000430231	0.000860461
GlyPa apo	68	74	IRTQQHY	945.49	4.00181	10000	0.299593	0.011396	0.00657948	0.307038	0.292148															0.000129869	0.000259738
GlyPa apo	68	74	IRTQQHY	945.49	3.97556	20000	0.296608	0.004814	0.00277936	0.299753	0.293463															2.31746e-05	4.63492e-05
GlyPa apo	68	74	IRTQQHY	945.49	3.96705	30000	0.305011	0.009594	0.0055391	0.311279	0.298743															9.20448e-05	0.00018409
GlyPa apo	68	74	IRTQQHY	945.49	3.96764	50000	0.3079	0.013174	0.00760601	0.316507	0.299293															0.000173554	0.000347109
GlyPa apo	68	74	IRTQQHY	945.49	3.9814	150000	0.333831	0.019276	0.011129	0.346425	0.321237															0.000371564	0.000743128
GlyPa apo	68	74	IRTQQHY	945.49	3.96481	300000	0.338217	0.017522	0.0101163	0.349665	0.326769															0.00030702	0.000614041
GlyPa caffeine eq	68	74	IRTQQHY	945.49	3.97452	0	0	0	0	0	0															0	0
GlyPa caffeine eq	68	74	IRTQQHY	945.49	3.93751	50	0.194625	0.003221	0.00185965	0.196729	0.192521															1.03748e-05	2.07497e-05
GlyPa caffeine eq	68	74	IRTQQHY	945.49	3.94528	100	0.222123	0.012237	0.00706504	0.230118	0.214128															0.000149744	0.000299488
GlyPa caffeine eq	68	74	IRTQQHY	945.49	3.92629	150	0.215782	0.004023	0.00232268	0.21841	0.213154															1.61845e-05	3.23691e-05
GlyPa caffeine eq	68	74	IRTQQHY	945.49	3.99455	250	0.233885	0.028131	0.0162414	0.252264	0.215506															0.000791353	0.00158271
GlyPa caffeine eq	68	74	IRTQQHY	945.49	3.92067	350	0.211373	0.023551	0.0135972	0.22676	0.195986															0.00055465	0.0011093
GlyPa caffeine eq	68	74	IRTQQHY	945.49	3.97458	450	0.232254	0.029333	0.0169354	0.251418	0.21309															0.000860425	0.00172085
GlyPa caffeine eq	68	74	IRTQQHY	945.49	3.94408	500	0.264956	0.008952	0.00516844	0.270805	0.259107															8.01383e-05	0.000160277
GlyPa caffeine eq	68	74	IRTQQHY	945.49	3.94181	600	0.299203	0.00327	0.00188794	0.301339	0.297067															1.06929e-05	2.13858e-05
GlyPa caffeine eq	68	74	IRTQQHY	945.49	3.98032	700	0.270968	0.023742	0.0137075	0.286479	0.255457															0.000563683	0.00112737
GlyPa caffeine eq	68	74	IRTQQHY	945.49	3.94649	750	0.260921	0.003859	0.00222799	0.263442	0.2584															1.48919e-05	2.97838e-05
GlyPa caffeine eq	68	74	IRTQQHY	945.49	3.93356	950	0.277079	0.009779	0.00564591	0.283468	0.27069															9.56288e-05	0.000191258
GlyPa caffeine eq	68	74	IRTQQHY	945.49	3.948	1000	0.262721	0.009172	0.00529546	0.268713	0.256729															8.41256e-05	0.000168251
GlyPa caffeine eq	68	74	IRTQQHY	945.49	3.95882	3000	0.267742	0.008463	0.00488612	0.273271	0.262213															7.16224e-05	0.000143245
GlyPa caffeine eq	68	74	IRTQQHY	945.49	3.95051	9000	0.280708	0.007192	0.0041523	0.285407	0.276009															5.17249e-05	0.00010345
GlyPa caffeine eq	68	74	IRTQQHY	945.49	3.91308	10000	0.296169	0.019239	0.0111076	0.308738	0.2836															0.000370139	0.000740278
GlyPa caffeine eq	68	74	IRTQQHY	945.49	3.94672	20000	0.271147	0.029711	0.0171537	0.290558	0.251736															0.000882744	0.00176549
GlyPa caffeine eq	68	74	IRTQQHY	945.49	3.92911	30000	0.275921	0.002861	0.0016518	0.27779	0.274052															8.18532e-06	1.63706e-05
GlyPa caffeine eq	68	74	IRTQQHY	945.49	3.94168	50000	0.2921	0.01216	0.00702058	0.300045	0.284155															0.000147866	0.000295731
GlyPa caffeine eq	68	74	IRTQQHY	945.49	3.93616	150000	0.335101	0.015296	0.00883115	0.345094	0.325108															0.000233968	0.000467935
GlyPa caffeine eq	68	74	IRTQQHY	945.49	3.94848	300000	0.361585	0.020305	0.0117231	0.374851	0.348319															0.000412293	0.000824586
GlyPa caffeine noneq	68	74	IRTQQHY	945.49	3.97452	0	0	0	0	0	0															0	0
GlyPa caffeine noneq	68	74	IRTQQHY	945.49	3.92824	50	0.201263	0.037442	0.0216171	0.225725	0.176801															0.0014019	0.00280381
GlyPa caffeine noneq	68	74	IRTQQHY	945.49	3.94999	100	0.182157	0.034702	0.0200352	0.204829	0.159485															0.00120423	0.00240846
GlyPa caffeine noneq	68	74	IRTQQHY	945.49	3.96079	150	0.195408	0.039918	0.0230467	0.221488	0.169328															0.00159345	0.00318689
GlyPa caffeine noneq	68	74	IRTQQHY	945.49	3.99596	250	0.210913	0.037665	0.0217459	0.235521	0.186305															0.00141865	0.0028373
GlyPa caffeine noneq	68	74	IRTQQHY	945.49	3.93699	350	0.207951	0.044565	0.0257296	0.237067	0.178835															0.00198604	0.00397208
GlyPa caffeine noneq	68	74	IRTQQHY	945.49	4.00537	450	0.222899	0.02372	0.0136947	0.238396	0.207402															0.000562638	0.00112528
GlyPa caffeine noneq	68	74	IRTQQHY	945.49	3.99615	500	0.293455	0.007015	0.00405011	0.298038	0.288872															4.92102e-05	9.84205e-05
GlyPa caffeine noneq	68	74	IRTQQHY	945.49	4.00094	600	0.323321	0.02469	0.0142548	0.339452	0.30719															0.000609596	0.00121919
GlyPa caffeine noneq	68	74	IRTQQHY	945.49	3.99545	700	0.305641	0.033491	0.019336	0.327522	0.28376															0.00112165	0.00224329
GlyPa caffeine noneq	68	74	IRTQQHY	945.49	4.00952	750	0.284285	0.021026	0.0121394	0.298022	0.270548															0.000442093	0.000884185
GlyPa caffeine noneq	68	74	IRTQQHY	945.49	3.98614	950	0.292239	0.031276	0.0180572	0.312673	0.271805															0.000978188	0.00195638
GlyPa caffeine noneq	68	74	IRTQQHY	945.49	4.02121	1000	0.29089	0.023498	0.0135666	0.306242	0.275538															0.000552156	0.00110431
GlyPa caffeine noneq	68	74	IRTQQHY	945.49	3.9796	3000	0.294921	0.024893	0.014372	0.311184	0.278658															0.000619661	0.00123932
GlyPa caffeine noneq	68	74	IRTQQHY	945.49	3.9907	9000	0.305719	0.01831	0.0105713	0.317682	0.293756															0.000335256	0.000670512
GlyPa caffeine noneq	68	74	IRTQQHY	945.49	3.9612	10000	0.252773	0.030149	0.0174065	0.27247	0.233076															0.000908962	0.00181792
GlyPa caffeine noneq	68	74	IRTQQHY	945.49	3.97261	20000	0.298582	0.02088	0.0120551	0.312224	0.28494															0.000435974	0.000871949
GlyPa caffeine noneq	68	74	IRTQQHY	945.49	3.94275	30000	0.302667	0.012632	0.00729309	0.31092	0.294414															0.000159567	0.000319135
GlyPa caffeine noneq	68	74	IRTQQHY	945.49	3.98434	50000	0.307935	0.022532	0.0130089	0.322656	0.293214															0.000507691	0.00101538
GlyPa caffeine noneq	68	74	IRTQQHY	945.49	3.99731	150000	0.315443	0.016528	0.00954245	0.326241	0.304645															0.000273175	0.00054635
GlyPa caffeine noneq	68	74	IRTQQHY	945.49	3.93905	300000	0.3441	0.010962	0.00632891	0.351262	0.336938															0.000120165	0.000240331
GlyPa apo	68	84	IRTQQHYYEKDPKRIYY	2301.18	4.45353	0	0	0	0	0	0															0	0
GlyPa apo	68	84	IRTQQHYYEKDPKRIYY	2301.18	4.4669	50	0.254513	0.135523	0.0782442	0.343055	0.165971															0.0183665	0.036733
GlyPa apo	68	84	IRTQQHYYEKDPKRIYY	2301.18	4.45501	100	0.279581	0.147902	0.0853913	0.37621	0.182952															0.021875	0.04375
GlyPa apo	68	84	IRTQQHYYEKDPKRIYY	2301.18	4.46303	150	0.32115	0.150058	0.086636	0.419188	0.223112															0.0225174	0.0450348
GlyPa apo	68	84	IRTQQHYYEKDPKRIYY	2301.18	4.44754	250	0.28666	0.159165	0.091894	0.390648	0.182672															0.0253335	0.050667
GlyPa apo	68	84	IRTQQHYYEKDPKRIYY	2301.18	4.48601	350	0.280858	0.145061	0.083751	0.375631	0.186085															0.0210427	0.0420854
GlyPa apo	68	84	IRTQQHYYEKDPKRIYY	2301.18	4.4433	450	0.295413	0.12276	0.0708755	0.375616	0.21521															0.01507	0.03014
GlyPa apo	68	84	IRTQQHYYEKDPKRIYY	2301.18	4.46283	500	0.378643	0.180878	0.10443	0.496817	0.260469															0.0327169	0.0654337
GlyPa apo	68	84	IRTQQHYYEKDPKRIYY	2301.18	4.46551	600	0.358068	0.142873	0.0824878	0.451412	0.264724															0.0204127	0.0408254
GlyPa apo	68	84	IRTQQHYYEKDPKRIYY	2301.18	4.44345	700	0.399056	0.149712	0.0864363	0.496868	0.301244															0.0224137	0.0448274
GlyPa apo	68	84	IRTQQHYYEKDPKRIYY	2301.18	4.46297	750	0.412571	0.154659	0.0892924	0.513615	0.311527															0.0239194	0.0478388
GlyPa apo	68	84	IRTQQHYYEKDPKRIYY	2301.18	4.43136	950	0.45444	0.136416	0.0787598	0.543565	0.365315															0.0186093	0.0372187
GlyPa apo	68	84	IRTQQHYYEKDPKRIYY	2301.18	4.45239	1000	0.406756	0.144385	0.0833607	0.501088	0.312424															0.020847	0.0416941
GlyPa apo	68	84	IRTQQHYYEKDPKRIYY	2301.18	4.46509	3000	0.527348	0.18347	0.105926	0.647215	0.407481															0.0336612	0.0673225
GlyPa apo	68	84	IRTQQHYYEKDPKRIYY	2301.18	4.41861	9000	0.672777	0.154542	0.0892249	0.773744	0.57181															0.0238832	0.0477665
GlyPa apo	68	84	IRTQQHYYEKDPKRIYY	2301.18	4.45303	10000	0.737002	0.170836	0.0986322	0.848615	0.625389															0.0291849	0.0583699
GlyPa apo	68	84	IRTQQHYYEKDPKRIYY	2301.18	4.46472	20000	0.866928	0.143997	0.0831367	0.961006	0.77285															0.0207351	0.0414703
GlyPa apo	68	84	IRTQQHYYEKDPKRIYY	2301.18	4.44305	30000	1.00885	0.134058	0.0773984	1.09644	0.921269															0.0179715	0.0359431
GlyPa apo	68	84	IRTQQHYYEKDPKRIYY	2301.18	4.42665	50000	1.14429	0.179123	0.103417	1.26132	1.02726															0.032085	0.0641701
GlyPa apo	68	84	IRTQQHYYEKDPKRIYY	2301.18	4.43668	150000	1.39427	0.134128	0.0774388	1.4819	1.30664															0.0179903	0.0359806
GlyPa apo	68	84	IRTQQHYYEKDPKRIYY	2301.18	4.44644	300000	1.57337	0.131844	0.0761202	1.65951	1.48723															0.0173828	0.0347657
GlyPa caffeine eq	68	84	IRTQQHYYEKDPKRIYY	2301.18	4.45353	0	0	0	0	0	0															0	0
GlyPa caffeine eq	68	84	IRTQQHYYEKDPKRIYY	2301.18	4.41792	50	0.247875	0.129095	0.074533	0.332217	0.163533															0.0166655	0.033331
GlyPa caffeine eq	68	84	IRTQQHYYEKDPKRIYY	2301.18	4.45414	100	0.250823	0.131017	0.0756427	0.336421	0.165225															0.0171655	0.0343309
GlyPa caffeine eq	68	84	IRTQQHYYEKDPKRIYY	2301.18	4.43108	150	0.280751	0.15193	0.0877168	0.380012	0.18149															0.0230827	0.0461654
GlyPa caffeine eq	68	84	IRTQQHYYEKDPKRIYY	2301.18	4.48451	250	0.289927	0.134472	0.0776374	0.377782	0.202072															0.0180827	0.0361654
GlyPa caffeine eq	68	84	IRTQQHYYEKDPKRIYY	2301.18	4.43585	350	0.310304	0.143356	0.0827666	0.403963	0.216645															0.0205509	0.0411019
GlyPa caffeine eq	68	84	IRTQQHYYEKDPKRIYY	2301.18	4.46413	450	0.298371	0.130003	0.0750573	0.383306	0.213436															0.0169008	0.0338016
GlyPa caffeine eq	68	84	IRTQQHYYEKDPKRIYY	2301.18	4.44143	500	0.370937	0.143874	0.0830657	0.464935	0.276939															0.0206997	0.0413995
GlyPa caffeine eq	68	84	IRTQQHYYEKDPKRIYY	2301.18	4.44944	600	0.386326	0.135204	0.0780601	0.474659	0.297993															0.0182801	0.0365602
GlyPa caffeine eq	68	84	IRTQQHYYEKDPKRIYY	2301.18	4.4656	700	0.41065	0.149533	0.0863329	0.508345	0.312955															0.0223601	0.0447202
GlyPa caffeine eq	68	84	IRTQQHYYEKDPKRIYY	2301.18	4.44875	750	0.393485	0.136486	0.0788002	0.482656	0.304314															0.0186284	0.0372569
GlyPa caffeine eq	68	84	IRTQQHYYEKDPKRIYY	2301.18	4.41792	950	0.44182	0.146087	0.0843434	0.537264	0.346376															0.0213414	0.0426828
GlyPa caffeine eq	68	84	IRTQQHYYEKDPKRIYY	2301.18	4.44972	1000	0.427118	0.139431	0.0805005	0.518213	0.336023															0.019441	0.038882
GlyPa caffeine eq	68	84	IRTQQHYYEKDPKRIYY	2301.18	4.45202	3000	0.546471	0.132438	0.0764631	0.632997	0.459945															0.0175398	0.0350796
GlyPa caffeine eq	68	84	IRTQQHYYEKDPKRIYY	2301.18	4.4463	9000	0.821461	0.153738	0.0887607	0.921903	0.721019															0.0236354	0.0472707
GlyPa caffeine eq	68	84	IRTQQHYYEKDPKRIYY	2301.18	4.42681	10000	0.823161	0.132364	0.0764204	0.909639	0.736683															0.0175202	0.0350405
GlyPa caffeine eq	68	84	IRTQQHYYEKDPKRIYY	2301.18	4.45224	20000	1.03039	0.132643	0.0765815	1.11705	0.943733															0.0175942	0.0351883
GlyPa caffeine eq	68	84	IRTQQHYYEKDPKRIYY	2301.18	4.42275	30000	1.13095	0.128534	0.0742091	1.21493	1.04698															0.016521	0.033042
GlyPa caffeine eq	68	84	IRTQQHYYEKDPKRIYY	2301.18	4.44558	50000	1.27558	0.124195	0.071704	1.35672	1.19444															0.0154244	0.0308488
GlyPa caffeine eq	68	84	IRTQQHYYEKDPKRIYY	2301.18	4.42559	150000	1.5625	0.124449	0.0718507	1.64381	1.48119															0.0154876	0.0309751
GlyPa caffeine eq	68	84	IRTQQHYYEKDPKRIYY	2301.18	4.43998	300000	1.71291	0.120623	0.0696417	1.79172	1.6341															0.0145499	0.0290998
GlyPa caffeine noneq	68	84	IRTQQHYYEKDPKRIYY	2301.18	4.45353	0	0	0	0	0	0															0	0
GlyPa caffeine noneq	68	84	IRTQQHYYEKDPKRIYY	2301.18	4.42248	50	0.303555	0.152671	0.0881446	0.4033	0.20381															0.0233084	0.0466169
GlyPa caffeine noneq	68	84	IRTQQHYYEKDPKRIYY	2301.18	4.42875	100	0.312255	0.137767	0.0795398	0.402263	0.222247															0.0189797	0.0379595
GlyPa caffeine noneq	68	84	IRTQQHYYEKDPKRIYY	2301.18	4.42526	150	0.335683	0.157421	0.0908871	0.438531	0.232835															0.0247814	0.0495627
GlyPa caffeine noneq	68	84	IRTQQHYYEKDPKRIYY	2301.18	4.45384	250	0.336467	0.159508	0.092092	0.440679	0.232255															0.0254428	0.0508856
GlyPa caffeine noneq	68	84	IRTQQHYYEKDPKRIYY	2301.18	4.41888	350	0.309776	0.134767	0.0778078	0.397824	0.221728															0.0181621	0.0363243
GlyPa caffeine noneq	68	84	IRTQQHYYEKDPKRIYY	2301.18	4.4692	450	0.321207	0.167855	0.0969111	0.430872	0.211542															0.0281753	0.0563506
GlyPa caffeine noneq	68	84	IRTQQHYYEKDPKRIYY	2301.18	4.44607	500	0.413636	0.214623	0.123913	0.553856	0.273416															0.046063	0.0921261
GlyPa caffeine noneq	68	84	IRTQQHYYEKDPKRIYY	2301.18	4.44488	600	0.429526	0.149256	0.086173	0.52704	0.332012															0.0222774	0.0445547
GlyPa caffeine noneq	68	84	IRTQQHYYEKDPKRIYY	2301.18	4.43803	700	0.537917	0.225318	0.130087	0.685125	0.390709															0.0507682	0.101536
GlyPa caffeine noneq	68	84	IRTQQHYYEKDPKRIYY	2301.18	4.44043	750	0.396976	0.295077	0.170363	0.58976	0.204192															0.0870704	0.174141
GlyPa caffeine noneq	68	84	IRTQQHYYEKDPKRIYY	2301.18	4.433	950	0.495967	0.144615	0.0834935	0.590449	0.401485															0.0209135	0.041827
GlyPa caffeine noneq	68	84	IRTQQHYYEKDPKRIYY	2301.18	4.46923	1000	0.486157	0.165516	0.0955607	0.594294	0.37802															0.0273955	0.0547911
GlyPa caffeine noneq	68	84	IRTQQHYYEKDPKRIYY	2301.18	4.44595	3000	0.599531	0.149909	0.08655	0.697472	0.50159															0.0224727	0.0449454
GlyPa caffeine noneq	68	84	IRTQQHYYEKDPKRIYY	2301.18	4.42686	9000	0.838969	0.133958	0.0773407	0.926488	0.75145															0.0179447	0.0358895
GlyPa caffeine noneq	68	84	IRTQQHYYEKDPKRIYY	2301.18	4.43318	10000	0.834748	0.125375	0.0723853	0.91666	0.752836															0.0157189	0.0314378
GlyPa caffeine noneq	68	84	IRTQQHYYEKDPKRIYY	2301.18	4.42647	20000	1.03089	0.157379	0.0908628	1.13371	0.928065															0.0247681	0.0495363
GlyPa caffeine noneq	68	84	IRTQQHYYEKDPKRIYY	2301.18	4.41517	30000	1.11725	0.12797	0.0738835	1.20085	1.03364															0.0163763	0.0327526
GlyPa caffeine noneq	68	84	IRTQQHYYEKDPKRIYY	2301.18	4.45075	50000	1.15528	0.139229	0.0803839	1.24624	1.06431															0.0193847	0.0387694
GlyPa caffeine noneq	68	84	IRTQQHYYEKDPKRIYY	2301.18	4.43804	150000	1.38236	0.351413	0.202888	1.61195	1.15277															0.123491	0.246982
GlyPa caffeine noneq	68	84	IRTQQHYYEKDPKRIYY	2301.18	4.40288	300000	1.64734	0.186684	0.107782	1.76931	1.52538															0.0348509	0.0697018
GlyPa apo	75	84	YEKDPKRIYY	1374.71	4.60463	0	0	0	0	0	0															0	0
GlyPa apo	75	84	YEKDPKRIYY	1374.71	4.63916	50	0.199084	0.234788	0.135555	0.352479	0.0456892															0.0551254	0.110251
GlyPa apo	75	84	YEKDPKRIYY	1374.71	4.61275	100	0.169724	0.095493	0.0551329	0.232113	0.107335															0.00911891	0.0182378
GlyPa apo	75	84	YEKDPKRIYY	1374.71	4.5976	150	0.177992	0.110657	0.0638878	0.250288	0.105696															0.012245	0.0244899
GlyPa apo	75	84	YEKDPKRIYY	1374.71	4.58933	250	0.17896	0.096862	0.0559233	0.242243	0.115677															0.00938225	0.0187645
GlyPa apo	75	84	YEKDPKRIYY	1374.71	4.64671	350	0.144761	0.09589	0.0553621	0.207409	0.0821129															0.00919489	0.0183898
GlyPa apo	75	84	YEKDPKRIYY	1374.71	4.5903	450	0.163846	0.081485	0.0470454	0.217083	0.110609															0.00663981	0.0132796
GlyPa apo	75	84	YEKDPKRIYY	1374.71	4.59687	500	0.24102	0.106464	0.061467	0.310576	0.171464															0.0113346	0.0226692
GlyPa apo	75	84	YEKDPKRIYY	1374.71	4.58983	600	0.254032	0.094748	0.0547028	0.315934	0.19213															0.00897718	0.0179544
GlyPa apo	75	84	YEKDPKRIYY	1374.71	4.58019	700	0.265687	0.10047	0.0580064	0.331327	0.200047															0.0100942	0.0201884
GlyPa apo	75	84	YEKDPKRIYY	1374.71	4.59892	750	0.254932	0.120047	0.0693092	0.333363	0.176501															0.0144113	0.0288226
GlyPa apo	75	84	YEKDPKRIYY	1374.71	4.57654	950	0.254394	0.08845	0.0510666	0.312181	0.196607															0.0078234	0.0156468
GlyPa apo	75	84	YEKDPKRIYY	1374.71	4.58414	1000	0.242481	0.090544	0.0522756	0.301636	0.183326															0.00819822	0.0163964
GlyPa apo	75	84	YEKDPKRIYY	1374.71	4.58908	3000	0.316537	0.092591	0.0534574	0.37703	0.256044															0.00857309	0.0171462
GlyPa apo	75	84	YEKDPKRIYY	1374.71	4.56852	9000	0.47112	0.107958	0.0623296	0.541653	0.400587															0.0116549	0.0233099
GlyPa apo	75	84	YEKDPKRIYY	1374.71	4.61042	10000	0.512851	0.106645	0.0615715	0.582526	0.443176															0.0113732	0.0227463
GlyPa apo	75	84	YEKDPKRIYY	1374.71	4.60257	20000	0.671919	0.103908	0.0599913	0.739806	0.604032															0.0107969	0.0215937
GlyPa apo	75	84	YEKDPKRIYY	1374.71	4.59345	30000	0.840651	0.112043	0.0646881	0.913852	0.76745															0.0125536	0.0251073
GlyPa apo	75	84	YEKDPKRIYY	1374.71	4.58463	50000	0.811244	0.1382	0.0797898	0.901535	0.720953															0.0190992	0.0381985
GlyPa apo	75	84	YEKDPKRIYY	1374.71	4.58929	150000	1.03435	0.104169	0.060142	1.10241	0.966294															0.0108512	0.0217024
GlyPa apo	75	84	YEKDPKRIYY	1374.71	4.62137	300000	1.11579	0.107323	0.061963	1.1859	1.04567															0.0115182	0.0230365
GlyPa caffeine eq	75	84	YEKDPKRIYY	1374.71	4.60463	0	0	0	0	0	0															0	0
GlyPa caffeine eq	75	84	YEKDPKRIYY	1374.71	4.5472	50	0.187598	0.093021	0.0537057	0.248372	0.126824															0.00865291	0.0173058
GlyPa caffeine eq	75	84	YEKDPKRIYY	1374.71	4.59148	100	0.159454	0.097642	0.0563736	0.223247	0.0956612															0.00953396	0.0190679
GlyPa caffeine eq	75	84	YEKDPKRIYY	1374.71	4.58238	150	0.195575	0.107889	0.0622897	0.266062	0.125088															0.01164	0.0232801
GlyPa caffeine eq	75	84	YEKDPKRIYY	1374.71	4.63408	250	0.153279	0.085189	0.0491839	0.208936	0.0976222															0.00725717	0.0145143
GlyPa caffeine eq	75	84	YEKDPKRIYY	1374.71	4.57576	350	0.163477	0.097342	0.0562004	0.227074	0.0998802															0.00947546	0.0189509
GlyPa caffeine eq	75	84	YEKDPKRIYY	1374.71	4.61238	450	0.181138	0.085555	0.0493952	0.237034	0.125242															0.00731966	0.0146393
GlyPa caffeine eq	75	84	YEKDPKRIYY	1374.71	4.58018	500	0.220146	0.082746	0.0477734	0.274207	0.166085															0.0068469	0.0136938
GlyPa caffeine eq	75	84	YEKDPKRIYY	1374.71	4.58387	600	0.277608	0.116233	0.0671072	0.353547	0.201669															0.0135101	0.0270202
GlyPa caffeine eq	75	84	YEKDPKRIYY	1374.71	4.61423	700	0.23432	0.088739	0.0512335	0.292296	0.176344															0.00787461	0.0157492
GlyPa caffeine eq	75	84	YEKDPKRIYY	1374.71	4.58375	750	0.285779	0.125862	0.0726665	0.368009	0.203549															0.0158412	0.0316825
GlyPa caffeine eq	75	84	YEKDPKRIYY	1374.71	4.55674	950	0.301375	0.105131	0.0606974	0.370061	0.232689															0.0110525	0.0221051
GlyPa caffeine eq	75	84	YEKDPKRIYY	1374.71	4.59028	1000	0.266357	0.091537	0.0528489	0.326161	0.206553															0.00837902	0.016758
GlyPa caffeine eq	75	84	YEKDPKRIYY	1374.71	4.58835	3000	0.389282	0.117316	0.0677324	0.465928	0.312636															0.013763	0.0275261
GlyPa caffeine eq	75	84	YEKDPKRIYY	1374.71	4.57712	9000	0.646746	0.115186	0.0665027	0.722001	0.571491															0.0132678	0.0265356
GlyPa caffeine eq	75	84	YEKDPKRIYY	1374.71	4.55514	10000	0.616824	0.145438	0.0839687	0.711843	0.521805															0.0211522	0.0423044
GlyPa caffeine eq	75	84	YEKDPKRIYY	1374.71	4.59214	20000	0.819656	0.103599	0.0598129	0.887341	0.751971															0.0107328	0.0214655
GlyPa caffeine eq	75	84	YEKDPKRIYY	1374.71	4.56384	30000	0.846353	0.094388	0.0544949	0.90802	0.784686															0.00890909	0.0178182
GlyPa caffeine eq	75	84	YEKDPKRIYY	1374.71	4.58761	50000	0.969044	0.09219	0.0532259	1.02927	0.908813															0.008499	0.016998
GlyPa caffeine eq	75	84	YEKDPKRIYY	1374.71	4.56078	150000	1.08817	0.082497	0.0476297	1.14207	1.03427															0.00680576	0.0136115
GlyPa caffeine eq	75	84	YEKDPKRIYY	1374.71	4.57253	300000	1.16943	0.092483	0.0533951	1.22985	1.10901															0.00855311	0.0171062
GlyPa caffeine noneq	75	84	YEKDPKRIYY	1374.71	4.60463	0	0	0	0	0	0															0	0
GlyPa caffeine noneq	75	84	YEKDPKRIYY	1374.71	4.546	50	0.120349	0.105306	0.0607984	0.189149	0.0515491															0.0110894	0.0221787
GlyPa caffeine noneq	75	84	YEKDPKRIYY	1374.71	4.55996	100	0.166292	0.087597	0.0505742	0.223522	0.109062															0.00767323	0.0153465
GlyPa caffeine noneq	75	84	YEKDPKRIYY	1374.71	4.55688	150	0.162299	0.09399	0.0542652	0.223706	0.100892															0.00883412	0.0176682
GlyPa caffeine noneq	75	84	YEKDPKRIYY	1374.71	4.59019	250	0.172136	0.082705	0.0477498	0.22617	0.118102															0.00684012	0.0136802
GlyPa caffeine noneq	75	84	YEKDPKRIYY	1374.71	4.54684	350	0.169975	0.091405	0.0527727	0.229693	0.110257															0.00835487	0.0167097
GlyPa caffeine noneq	75	84	YEKDPKRIYY	1374.71	4.60327	450	0.20673	0.09942	0.0574002	0.271684	0.141776															0.00988434	0.0197687
GlyPa caffeine noneq	75	84	YEKDPKRIYY	1374.71	4.57376	500	0.224665	0.080385	0.0464103	0.277183	0.172147															0.00646175	0.0129235
GlyPa caffeine noneq	75	84	YEKDPKRIYY	1374.71	4.56478	600	0.298291	0.117571	0.0678796	0.375104	0.221478															0.0138229	0.0276459
GlyPa caffeine noneq	75	84	YEKDPKRIYY	1374.71	4.57226	700	0.280321	0.092539	0.0534274	0.34078	0.219862															0.00856347	0.0171269
GlyPa caffeine noneq	75	84	YEKDPKRIYY	1374.71	4.58175	750	0.29037	0.086077	0.0496966	0.346607	0.234133															0.00740925	0.0148185
GlyPa caffeine noneq	75	84	YEKDPKRIYY	1374.71	4.55321	950	0.228657	0.136779	0.0789694	0.318019	0.139295															0.0187085	0.037417
GlyPa caffeine noneq	75	84	YEKDPKRIYY	1374.71	4.59631	1000	0.306336	0.086435	0.0499033	0.362807	0.249865															0.00747101	0.014942
GlyPa caffeine noneq	75	84	YEKDPKRIYY	1374.71	4.57665	3000	0.402738	0.123206	0.071133	0.483233	0.322243															0.0151797	0.0303594
GlyPa caffeine noneq	75	84	YEKDPKRIYY	1374.71	4.56692	9000	0.648342	0.085623	0.0494345	0.704282	0.592402															0.0073313	0.0146626
GlyPa caffeine noneq	75	84	YEKDPKRIYY	1374.71	4.56126	10000	0.656653	0.094849	0.0547611	0.718621	0.594685															0.00899633	0.0179927
GlyPa caffeine noneq	75	84	YEKDPKRIYY	1374.71	4.54478	20000	0.796705	0.127426	0.0735694	0.879957	0.713453															0.0162374	0.0324748
GlyPa caffeine noneq	75	84	YEKDPKRIYY	1374.71	4.54245	30000	0.901101	0.127297	0.073495	0.984268	0.817934															0.0162045	0.0324091
GlyPa caffeine noneq	75	84	YEKDPKRIYY	1374.71	4.57612	50000	0.965673	0.114812	0.0662867	1.04068	0.890662															0.0131818	0.0263636
GlyPa caffeine noneq	75	84	YEKDPKRIYY	1374.71	4.57654	150000	1.01914	0.13168	0.0760255	1.10517	0.933109															0.0173396	0.0346792
GlyPa caffeine noneq	75	84	YEKDPKRIYY	1374.71	4.53044	300000	1.10856	0.119413	0.0689431	1.18658	1.03054															0.0142595	0.0285189
GlyPa apo	79	84	PKRIYY	839.477	4.62031	0	0	0	0	0	0															0	0
GlyPa apo	79	84	PKRIYY	839.477	4.63425	50	0.10109	0.064447	0.0372085	0.143195	0.0589846															0.00415342	0.00830683
GlyPa apo	79	84	PKRIYY	839.477	4.57262	100	0.04666	0.014177	0.00818509	0.0559223	0.0373977															0.000200987	0.000401975
GlyPa apo	79	84	PKRIYY	839.477	4.58166	150	0.203016	0.095462	0.055115	0.265385	0.140647															0.00911299	0.018226
GlyPa apo	79	84	PKRIYY	839.477	4.56145	250	0.163204	0.076145	0.0439623	0.212952	0.113456															0.00579806	0.0115961
GlyPa apo	79	84	PKRIYY	839.477	4.6041	350	0.127229	0.081602	0.0471129	0.180542	0.0739157															0.00665889	0.0133178
GlyPa apo	79	84	PKRIYY	839.477	4.57068	450	0.236611	0.018453	0.0106538	0.248667	0.224555															0.000340513	0.000681026
GlyPa apo	79	84	PKRIYY	839.477	4.58892	500	0.21924	0.039365	0.0227274	0.244958	0.193522															0.0015496	0.00309921
GlyPa apo	79	84	PKRIYY	839.477	4.56923	600	0.15184	0.059801	0.0345261	0.19091	0.11277															0.00357616	0.00715232
GlyPa apo	79	84	PKRIYY	839.477	4.56926	700	0.200491	0.055579	0.0320886	0.236803	0.164179															0.00308903	0.00617805
GlyPa apo	79	84	PKRIYY	839.477	4.57468	750	0.21507	0.017095	0.0098698	0.226239	0.203901															0.000292239	0.000584478
GlyPa apo	79	84	PKRIYY	839.477	4.58089	950	0.227035	0.075197	0.043415	0.276164	0.177906															0.00565459	0.0113092
GlyPa apo	79	84	PKRIYY	839.477	4.55716	1000	0.211805	0.060811	0.0351092	0.251535	0.172075															0.00369798	0.00739596
GlyPa apo	79	84	PKRIYY	839.477	4.56079	3000	0.260342	0.044273	0.025561	0.289267	0.231417															0.0019601	0.0039202
GlyPa apo	79	84	PKRIYY	839.477	4.52813	9000	0.373675	0.01944	0.0112237	0.386376	0.360974															0.000377914	0.000755827
GlyPa apo	79	84	PKRIYY	839.477	4.58669	10000	0.383311	0.019453	0.0112312	0.39602	0.370602															0.000378419	0.000756838
GlyPa apo	79	84	PKRIYY	839.477	4.57746	20000	0.459408	0.048159	0.0278046	0.490872	0.427944															0.00231929	0.00463858
GlyPa apo	79	84	PKRIYY	839.477	4.56324	30000	0.588506	0.020618	0.0119038	0.601976	0.575036															0.000425102	0.000850204
GlyPa apo	79	84	PKRIYY	839.477	4.5501	50000	0.481252	0.032247	0.0186178	0.50232	0.460184															0.00103987	0.00207974
GlyPa apo	79	84	PKRIYY	839.477	4.55936	150000	0.661169	0.041329	0.0238613	0.688171	0.634167															0.00170809	0.00341617
GlyPa apo	79	84	PKRIYY	839.477	4.59942	300000	0.665573	0.110358	0.0637152	0.737674	0.593472															0.0121789	0.0243578
GlyPa caffeine eq	79	84	PKRIYY	839.477	4.62031	0	0	0	0	0	0															0	0
GlyPa caffeine eq	79	84	PKRIYY	839.477	4.52088	50	0.046045	0.022238	0.0128391	0.0605738	0.0315162															0.000494529	0.000989057
GlyPa caffeine eq	79	84	PKRIYY	839.477	4.59105	100	0.216724	0.079467	0.0458803	0.268642	0.164806															0.006315	0.01263
GlyPa caffeine eq	79	84	PKRIYY	839.477	4.55597	150	0.120323	0.124003	0.0715932	0.201338	0.0393077															0.0153767	0.0307535
GlyPa caffeine eq	79	84	PKRIYY	839.477	4.62693	250	0.177278	0.099388	0.0573817	0.242211	0.112345															0.00987797	0.0197559
GlyPa caffeine eq	79	84	PKRIYY	839.477	4.54424	350	0.19332	0.050131	0.0289431	0.226072	0.160568															0.00251312	0.00502623
GlyPa caffeine eq	79	84	PKRIYY	839.477	4.5843	450	0.17679	0.079696	0.0460125	0.228858	0.124722															0.00635145	0.0127029
GlyPa caffeine eq	79	84	PKRIYY	839.477	4.55989	500	0.181478	0.085499	0.0493629	0.237337	0.125619															0.00731008	0.0146202
GlyPa caffeine eq	79	84	PKRIYY	839.477	4.55388	600	0.205736	0.049313	0.0284709	0.237954	0.173518															0.00243177	0.00486354
GlyPa caffeine eq	79	84	PKRIYY	839.477	4.57445	700	0.214355	0.007261	0.00419214	0.219099	0.209611															5.27221e-05	0.000105444
GlyPa caffeine eq	79	84	PKRIYY	839.477	4.57049	750	0.268293	0.043807	0.025292	0.296914	0.239672															0.00191905	0.00383811
GlyPa caffeine eq	79	84	PKRIYY	839.477	4.53944	950	0.276986	0.030655	0.0176987	0.297014	0.256958															0.000939729	0.00187946
GlyPa caffeine eq	79	84	PKRIYY	839.477	4.55856	1000	0.298507	0.052124	0.0300938	0.332561	0.264453															0.00271691	0.00543382
GlyPa caffeine eq	79	84	PKRIYY	839.477	4.55717	3000	0.253969	0.022159	0.0127935	0.268446	0.239492															0.000491021	0.000982043
GlyPa caffeine eq	79	84	PKRIYY	839.477	4.54751	9000	0.428611	0.018357	0.0105984	0.440604	0.416618															0.000336979	0.000673959
GlyPa caffeine eq	79	84	PKRIYY	839.477	4.54063	10000	0.417212	0.039745	0.0229468	0.443179	0.391245															0.00157967	0.00315933
GlyPa caffeine eq	79	84	PKRIYY	839.477	4.57289	20000	0.590265	0.044217	0.0255287	0.619153	0.561377															0.00195514	0.00391029
GlyPa caffeine eq	79	84	PKRIYY	839.477	4.55209	30000	0.586851	0.106265	0.0613521	0.656277	0.517425															0.0112923	0.0225845
GlyPa caffeine eq	79	84	PKRIYY	839.477	4.55124	50000	0.583557	0.06487	0.0374527	0.625939	0.541175															0.00420812	0.00841623
GlyPa caffeine eq	79	84	PKRIYY	839.477	4.53008	150000	0.803769	0.010265	0.0059265	0.810475	0.797063															0.00010537	0.00021074
GlyPa caffeine eq	79	84	PKRIYY	839.477	4.55268	300000	0.759638	0.119008	0.0687093	0.83739	0.681886															0.0141629	0.0283258
GlyPa caffeine noneq	79	84	PKRIYY	839.477	4.62031	0	0	0	0	0	0															0	0
GlyPa caffeine noneq	79	84	PKRIYY	839.477	4.50849	50	0.100024	0.07891	0.0455587	0.151579	0.0484695															0.00622679	0.0124536
GlyPa caffeine noneq	79	84	PKRIYY	839.477	4.52876	100	0.188997	0.083195	0.0480327	0.243351	0.134643															0.00692141	0.0138428
GlyPa caffeine noneq	79	84	PKRIYY	839.477	4.56402	150	0.103554	0.0911	0.0525966	0.163073	0.0440353															0.00829921	0.0165984
GlyPa caffeine noneq	79	84	PKRIYY	839.477	4.57978	250	0.207243	0.100356	0.0579406	0.272809	0.141677															0.0100713	0.0201427
GlyPa caffeine noneq	79	84	PKRIYY	839.477	4.52288	350	0.120171	0.099283	0.0573211	0.185036	0.0553061															0.00985711	0.0197142
GlyPa caffeine noneq	79	84	PKRIYY	839.477	4.5584	450	0.193454	0.056307	0.0325089	0.230241	0.156667															0.00317048	0.00634096
GlyPa caffeine noneq	79	84	PKRIYY	839.477	4.55285	500	0.22795	0.038296	0.0221102	0.25297	0.20293															0.00146658	0.00293317
GlyPa caffeine noneq	79	84	PKRIYY	839.477	4.53821	600	0.143672	0.069604	0.0401859	0.189147	0.0981974															0.00484472	0.00968943
GlyPa caffeine noneq	79	84	PKRIYY	839.477	4.5464	700	0.276783	0.028234	0.0163009	0.295229	0.258337															0.000797159	0.00159432
GlyPa caffeine noneq	79	84	PKRIYY	839.477	4.55816	750	0.318997	0.024664	0.0142398	0.335111	0.302883															0.000608313	0.00121663
GlyPa caffeine noneq	79	84	PKRIYY	839.477	4.53453	950	0.265472	0.045005	0.0259836	0.294875	0.236069															0.00202545	0.0040509
GlyPa caffeine noneq	79	84	PKRIYY	839.477	4.57063	1000	0.308315	0.032584	0.0188124	0.329603	0.287027															0.00106172	0.00212343
GlyPa caffeine noneq	79	84	PKRIYY	839.477	4.56596	3000	0.27447	0.059149	0.0341497	0.313114	0.235826															0.0034986	0.00699721
GlyPa caffeine noneq	79	84	PKRIYY	839.477	4.52063	9000	0.447742	0.056941	0.0328749	0.484943	0.410541															0.00324228	0.00648455
GlyPa caffeine noneq	79	84	PKRIYY	839.477	4.54545	10000	0.441358	0.031679	0.0182899	0.462055	0.420661															0.00100356	0.00200712
GlyPa caffeine noneq	79	84	PKRIYY	839.477	4.53078	20000	0.51947	0.034766	0.0200722	0.542184	0.496756															0.00120867	0.00241735
GlyPa caffeine noneq	79	84	PKRIYY	839.477	4.55705	30000	0.578992	0.026822	0.0154857	0.596516	0.561468															0.00071942	0.00143884
GlyPa caffeine noneq	79	84	PKRIYY	839.477	4.53833	50000	0.59792	0.070784	0.0408672	0.644166	0.551674															0.00501037	0.0100207
GlyPa caffeine noneq	79	84	PKRIYY	839.477	4.53649	150000	0.587194	0.027925	0.0161225	0.605438	0.56895															0.000779806	0.00155961
GlyPa caffeine noneq	79	84	PKRIYY	839.477	4.49622	300000	0.628473	0.009042	0.0052204	0.63438	0.622566															8.17578e-05	0.000163516
GlyPa apo	88	99	EFYMGRTLQNTM	1490.68	5.69866	0	0	0	0	0	0															0	0
GlyPa apo	88	99	EFYMGRTLQNTM	1490.68	5.69759	50	-0.149449	0.117543	0.0678635	-0.0726542	-0.226244															0.0138164	0.0276327
GlyPa apo	88	99	EFYMGRTLQNTM	1490.68	5.68831	100	-0.167284	0.121575	0.0701914	-0.087855	-0.246713															0.0147805	0.029561
GlyPa apo	88	99	EFYMGRTLQNTM	1490.68	5.70097	150	-0.177394	0.117635	0.0679166	-0.100539	-0.254249															0.013838	0.027676
GlyPa apo	88	99	EFYMGRTLQNTM	1490.68	5.69333	250	-0.119964	0.117813	0.0680194	-0.0429928	-0.196935															0.0138799	0.0277598
GlyPa apo	88	99	EFYMGRTLQNTM	1490.68	5.707	350	-0.125589	0.116146	0.0670569	-0.0497069	-0.201471															0.0134899	0.0269798
GlyPa apo	88	99	EFYMGRTLQNTM	1490.68	5.67257	450	-0.103964	0.118818	0.0685996	-0.0263362	-0.181592															0.0141177	0.0282354
GlyPa apo	88	99	EFYMGRTLQNTM	1490.68	5.68161	500	-0.038633	0.117743	0.067979	0.0382924	-0.115558															0.0138634	0.0277268
GlyPa apo	88	99	EFYMGRTLQNTM	1490.68	5.68085	600	-0.080387	0.116876	0.0674784	-0.00402801	-0.156746															0.01366	0.02732
GlyPa apo	88	99	EFYMGRTLQNTM	1490.68	5.68838	700	-0.092949	0.118461	0.0683935	-0.0155545	-0.170344															0.014033	0.028066
GlyPa apo	88	99	EFYMGRTLQNTM	1490.68	5.67653	750	-0.042611	0.116056	0.067005	0.0332123	-0.118434															0.013469	0.026938
GlyPa apo	88	99	EFYMGRTLQNTM	1490.68	5.67774	950	-0.074543	0.11597	0.0669553	0.00122407	-0.15031															0.013449	0.0268981
GlyPa apo	88	99	EFYMGRTLQNTM	1490.68	5.67963	1000	-0.032996	0.116109	0.0670356	0.0428619	-0.108854															0.0134813	0.0269626
GlyPa apo	88	99	EFYMGRTLQNTM	1490.68	5.68648	3000	-0.006858	0.116156	0.0670627	0.0690306	-0.0827466															0.0134922	0.0269844
GlyPa apo	88	99	EFYMGRTLQNTM	1490.68	5.67028	9000	0.092152	0.123483	0.0712929	0.172828	0.0114764															0.0152481	0.0304961
GlyPa apo	88	99	EFYMGRTLQNTM	1490.68	5.69857	10000	0.109118	0.120833	0.069763	0.188062	0.0301738															0.0146006	0.0292012
GlyPa apo	88	99	EFYMGRTLQNTM	1490.68	5.69942	20000	0.195734	0.119896	0.069222	0.274066	0.117402															0.0143751	0.0287501
GlyPa apo	88	99	EFYMGRTLQNTM	1490.68	5.68277	30000	0.306963	0.116466	0.0672417	0.383054	0.230872															0.0135643	0.0271287
GlyPa apo	88	99	EFYMGRTLQNTM	1490.68	5.70019	50000	0.451213	0.179537	0.103656	0.568511	0.333915															0.0322335	0.0644671
GlyPa apo	88	99	EFYMGRTLQNTM	1490.68	5.67807	150000	1.28872	0.134018	0.0773753	1.37628	1.20117															0.0179608	0.0359216
GlyPa apo	88	99	EFYMGRTLQNTM	1490.68	5.69403	300000	2.08665	0.127192	0.0734343	2.16975	2.00355															0.0161778	0.0323556
GlyPa caffeine eq	88	99	EFYMGRTLQNTM	1490.68	5.69866	0	0	0	0	0	0															0	0
GlyPa caffeine eq	88	99	EFYMGRTLQNTM	1490.68	5.67451	50	-0.1757	0.116777	0.0674212	-0.0994057	-0.251994															0.0136369	0.0272737
GlyPa caffeine eq	88	99	EFYMGRTLQNTM	1490.68	5.68852	100	-0.20412	0.123788	0.071469	-0.123245	-0.284995															0.0153235	0.0306469
GlyPa caffeine eq	88	99	EFYMGRTLQNTM	1490.68	5.67904	150	-0.168346	0.118295	0.0682977	-0.0910599	-0.245632															0.0139937	0.0279874
GlyPa caffeine eq	88	99	EFYMGRTLQNTM	1490.68	5.69722	250	-0.147465	0.120659	0.0696625	-0.0686345	-0.226296															0.0145586	0.0291172
GlyPa caffeine eq	88	99	EFYMGRTLQNTM	1490.68	5.66772	350	-0.163876	0.116	0.0669726	-0.0880893	-0.239663															0.013456	0.026912
GlyPa caffeine eq	88	99	EFYMGRTLQNTM	1490.68	5.68348	450	-0.141185	0.116459	0.0672376	-0.0650985	-0.217272															0.0135627	0.0271254
GlyPa caffeine eq	88	99	EFYMGRTLQNTM	1490.68	5.69368	500	-0.105413	0.116925	0.0675067	-0.029022	-0.181804															0.0136715	0.0273429
GlyPa caffeine eq	88	99	EFYMGRTLQNTM	1490.68	5.6872	600	-0.096288	0.117616	0.0679056	-0.0194455	-0.17313															0.0138335	0.027667
GlyPa caffeine eq	88	99	EFYMGRTLQNTM	1490.68	5.70855	700	-0.09715	0.116209	0.0670933	-0.0212268	-0.173073															0.0135045	0.0270091
GlyPa caffeine eq	88	99	EFYMGRTLQNTM	1490.68	5.70649	750	-0.084176	0.11794	0.0680927	-0.00712187	-0.16123															0.0139098	0.0278197
GlyPa caffeine eq	88	99	EFYMGRTLQNTM	1490.68	5.68015	950	-0.095408	0.117715	0.0679628	-0.0185009	-0.172315															0.0138568	0.0277136
GlyPa caffeine eq	88	99	EFYMGRTLQNTM	1490.68	5.70322	1000	-0.091759	0.11787	0.0680523	-0.0147506	-0.168767															0.0138933	0.0277867
GlyPa caffeine eq	88	99	EFYMGRTLQNTM	1490.68	5.69812	3000	-0.054994	0.11677	0.0674172	0.0212957	-0.131284															0.0136352	0.0272705
GlyPa caffeine eq	88	99	EFYMGRTLQNTM	1490.68	5.68541	9000	0.049041	0.126651	0.073122	0.131786	-0.0337043															0.0160405	0.032081
GlyPa caffeine eq	88	99	EFYMGRTLQNTM	1490.68	5.68845	10000	0.044375	0.117459	0.067815	0.121115	-0.0323649															0.0137966	0.0275932
GlyPa caffeine eq	88	99	EFYMGRTLQNTM	1490.68	5.69704	20000	0.171789	0.12039	0.0695072	0.250444	0.0931342															0.0144938	0.0289875
GlyPa caffeine eq	88	99	EFYMGRTLQNTM	1490.68	5.68088	30000	0.276327	0.116116	0.0670396	0.352189	0.200465															0.0134829	0.0269659
GlyPa caffeine eq	88	99	EFYMGRTLQNTM	1490.68	5.69539	50000	0.47983	0.117108	0.0676123	0.556341	0.403319															0.0137143	0.0274286
GlyPa caffeine eq	88	99	EFYMGRTLQNTM	1490.68	5.67991	150000	1.29428	0.119658	0.0690846	1.37246	1.21611															0.014318	0.0286361
GlyPa caffeine eq	88	99	EFYMGRTLQNTM	1490.68	5.6868	300000	2.02571	0.125736	0.0725937	2.10786	1.94356															0.0158095	0.0316191
GlyPa caffeine noneq	88	99	EFYMGRTLQNTM	1490.68	5.69866	0	0	0	0	0	0															0	0
GlyPa caffeine noneq	88	99	EFYMGRTLQNTM	1490.68	5.69344	50	-0.126858	0.117846	0.0680384	-0.0498653	-0.203851															0.0138877	0.0277754
GlyPa caffeine noneq	88	99	EFYMGRTLQNTM	1490.68	5.69183	100	-0.104003	0.117102	0.0676089	-0.0274964	-0.18051															0.0137129	0.0274258
GlyPa caffeine noneq	88	99	EFYMGRTLQNTM	1490.68	5.71823	150	-0.129912	0.116893	0.0674882	-0.0535419	-0.206282															0.013664	0.0273279
GlyPa caffeine noneq	88	99	EFYMGRTLQNTM	1490.68	5.71788	250	-0.14164	0.120425	0.0695274	-0.0629623	-0.220318															0.0145022	0.0290044
GlyPa caffeine noneq	88	99	EFYMGRTLQNTM	1490.68	5.68792	350	-0.109067	0.120169	0.0693796	-0.0305566	-0.187577															0.0144406	0.0288812
GlyPa caffeine noneq	88	99	EFYMGRTLQNTM	1490.68	5.72608	450	-0.113645	0.123185	0.0711209	-0.0331641	-0.194126															0.0151745	0.0303491
GlyPa caffeine noneq	88	99	EFYMGRTLQNTM	1490.68	5.70762	500	-0.050506	0.116027	0.0669882	0.0252983	-0.12631															0.0134623	0.0269245
GlyPa caffeine noneq	88	99	EFYMGRTLQNTM	1490.68	5.70412	600	-0.036911	0.120943	0.0698265	0.0421051	-0.115927															0.0146272	0.0292544
GlyPa caffeine noneq	88	99	EFYMGRTLQNTM	1490.68	5.70651	700	-0.025874	0.118558	0.0684495	0.0515839	-0.103332															0.014056	0.028112
GlyPa caffeine noneq	88	99	EFYMGRTLQNTM	1490.68	5.71964	750	-0.038306	0.117215	0.0676741	0.0382745	-0.114886															0.0137394	0.0274787
GlyPa caffeine noneq	88	99	EFYMGRTLQNTM	1490.68	5.70255	950	-0.033327	0.115935	0.0669351	0.0424172	-0.109071															0.0134409	0.0268818
GlyPa caffeine noneq	88	99	EFYMGRTLQNTM	1490.68	5.72673	1000	-0.033755	0.11657	0.0673017	0.0424041	-0.109914															0.0135886	0.0271771
GlyPa caffeine noneq	88	99	EFYMGRTLQNTM	1490.68	5.71181	3000	0.017533	0.11999	0.0692763	0.0959265	-0.0608605															0.0143976	0.0287952
GlyPa caffeine noneq	88	99	EFYMGRTLQNTM	1490.68	5.70675	9000	0.219085	0.120853	0.0697745	0.298042	0.140128															0.0146054	0.0292109
GlyPa caffeine noneq	88	99	EFYMGRTLQNTM	1490.68	5.71057	10000	0.153616	0.128474	0.0741745	0.237552	0.0696797															0.0165056	0.0330111
GlyPa caffeine noneq	88	99	EFYMGRTLQNTM	1490.68	5.71054	20000	0.40068	0.117023	0.0675633	0.477135	0.324225															0.0136944	0.0273888
GlyPa caffeine noneq	88	99	EFYMGRTLQNTM	1490.68	5.70732	30000	0.602797	0.116305	0.0671487	0.678783	0.526811															0.0135269	0.0270537
GlyPa caffeine noneq	88	99	EFYMGRTLQNTM	1490.68	5.71217	50000	0.855228	0.120318	0.0694656	0.933836	0.77662															0.0144764	0.0289528
GlyPa caffeine noneq	88	99	EFYMGRTLQNTM	1490.68	5.71498	150000	1.954	0.152469	0.088028	2.05362	1.85439															0.0232468	0.0464936
GlyPa caffeine noneq	88	99	EFYMGRTLQNTM	1490.68	5.68978	300000	2.99313	0.126962	0.0733015	3.07607	2.91018															0.0161193	0.0322387
GlyPa apo	88	101	EFYMGRTLQNTMVN	1703.79	5.59414	0	0	0	0	0	0															0	0
GlyPa apo	88	101	EFYMGRTLQNTMVN	1703.79	5.63117	50	0.196264	0.013709	0.00791489	0.205221	0.187307															0.000187937	0.000375873
GlyPa apo	88	101	EFYMGRTLQNTMVN	1703.79	5.62887	100	0.147323	0.021472	0.0123969	0.161351	0.133295															0.000461047	0.000922094
GlyPa apo	88	101	EFYMGRTLQNTMVN	1703.79	5.63645	150	0.179918	0.00469	0.00270777	0.182982	0.176854															2.19961e-05	4.39922e-05
GlyPa apo	88	101	EFYMGRTLQNTMVN	1703.79	5.63116	250	0.220456	0.062768	0.0362391	0.261464	0.179448															0.00393982	0.00787964
GlyPa apo	88	101	EFYMGRTLQNTMVN	1703.79	5.64923	350	0.232674	0.006586	0.00380243	0.236977	0.228371															4.33754e-05	8.67508e-05
GlyPa apo	88	101	EFYMGRTLQNTMVN	1703.79	5.60969	450	0.198452	0.013664	0.00788891	0.207379	0.189525															0.000186705	0.00037341
GlyPa apo	88	101	EFYMGRTLQNTMVN	1703.79	5.61684	500	0.311283	0.027856	0.0160827	0.329482	0.293084															0.000775957	0.00155191
GlyPa apo	88	101	EFYMGRTLQNTMVN	1703.79	5.62868	600	0.309857	0.03449	0.0199128	0.33239	0.287324															0.00118956	0.00237912
GlyPa apo	88	101	EFYMGRTLQNTMVN	1703.79	5.63754	700	0.308515	0.018114	0.0104581	0.320349	0.296681															0.000328117	0.000656234
GlyPa apo	88	101	EFYMGRTLQNTMVN	1703.79	5.62838	750	0.245272	0.009309	0.00537455	0.251354	0.23919															8.66575e-05	0.000173315
GlyPa apo	88	101	EFYMGRTLQNTMVN	1703.79	5.61081	950	0.248818	0.14487	0.0836407	0.343466	0.15417															0.0209873	0.0419746
GlyPa apo	88	101	EFYMGRTLQNTMVN	1703.79	5.63215	1000	0.317486	0.032159	0.018567	0.338497	0.296475															0.0010342	0.0020684
GlyPa apo	88	101	EFYMGRTLQNTMVN	1703.79	5.62925	3000	0.284812	0.025133	0.0145105	0.301232	0.268392															0.000631668	0.00126334
GlyPa apo	88	101	EFYMGRTLQNTMVN	1703.79	5.62359	9000	0.391551	0.068015	0.0392685	0.435987	0.347115															0.00462604	0.00925208
GlyPa apo	88	101	EFYMGRTLQNTMVN	1703.79	5.64336	10000	0.413779	0.058565	0.0338125	0.452041	0.375517															0.00342986	0.00685972
GlyPa apo	88	101	EFYMGRTLQNTMVN	1703.79	5.64585	20000	0.514484	0.019342	0.0111671	0.527121	0.501847															0.000374113	0.000748226
GlyPa apo	88	101	EFYMGRTLQNTMVN	1703.79	5.62415	30000	0.617044	0.039947	0.0230634	0.643143	0.590945															0.00159576	0.00319153
GlyPa apo	88	101	EFYMGRTLQNTMVN	1703.79	5.63783	50000	0.765844	0.031466	0.0181669	0.786402	0.745286															0.000990109	0.00198022
GlyPa apo	88	101	EFYMGRTLQNTMVN	1703.79	5.61951	150000	1.55084	0.103558	0.0597892	1.6185	1.48319															0.0107243	0.0214485
GlyPa apo	88	101	EFYMGRTLQNTMVN	1703.79	5.63987	300000	2.2291	0.055154	0.0318432	2.26513	2.19307															0.00304196	0.00608393
GlyPa caffeine eq	88	101	EFYMGRTLQNTMVN	1703.79	5.59414	0	0	0	0	0	0															0	0
GlyPa caffeine eq	88	101	EFYMGRTLQNTMVN	1703.79	5.61951	50	0.138593	0.025658	0.0148137	0.155356	0.12183															0.000658333	0.00131667
GlyPa caffeine eq	88	101	EFYMGRTLQNTMVN	1703.79	5.63402	100	0.16674	0.011886	0.00686239	0.174506	0.158974															0.000141277	0.000282554
GlyPa caffeine eq	88	101	EFYMGRTLQNTMVN	1703.79	5.63269	150	0.152121	0.022839	0.0131861	0.167042	0.1372															0.00052162	0.00104324
GlyPa caffeine eq	88	101	EFYMGRTLQNTMVN	1703.79	5.64681	250	0.209742	0.038757	0.0223764	0.235063	0.184421															0.00150211	0.00300421
GlyPa caffeine eq	88	101	EFYMGRTLQNTMVN	1703.79	5.62518	350	0.176641	0.048523	0.0280148	0.208343	0.144939															0.00235448	0.00470896
GlyPa caffeine eq	88	101	EFYMGRTLQNTMVN	1703.79	5.6375	450	0.201839	0.040968	0.0236529	0.228605	0.175073															0.00167838	0.00335675
GlyPa caffeine eq	88	101	EFYMGRTLQNTMVN	1703.79	5.64143	500	0.197533	0.017519	0.0101146	0.208979	0.186087															0.000306915	0.000613831
GlyPa caffeine eq	88	101	EFYMGRTLQNTMVN	1703.79	5.64487	600	0.198423	0.013334	0.00769839	0.207135	0.189711															0.000177796	0.000355591
GlyPa caffeine eq	88	101	EFYMGRTLQNTMVN	1703.79	5.64621	700	0.217328	0.019565	0.0112959	0.23011	0.204546															0.000382789	0.000765578
GlyPa caffeine eq	88	101	EFYMGRTLQNTMVN	1703.79	5.64428	750	0.253894	0.025067	0.0144724	0.270271	0.237517															0.000628354	0.00125671
GlyPa caffeine eq	88	101	EFYMGRTLQNTMVN	1703.79	5.62339	950	0.264119	0.038611	0.0222921	0.289345	0.238893															0.00149081	0.00298162
GlyPa caffeine eq	88	101	EFYMGRTLQNTMVN	1703.79	5.65501	1000	0.213947	0.028983	0.0167333	0.232883	0.195011															0.000840014	0.00168003
GlyPa caffeine eq	88	101	EFYMGRTLQNTMVN	1703.79	5.64885	3000	0.250768	0.02274	0.0131289	0.265625	0.235911															0.000517108	0.00103422
GlyPa caffeine eq	88	101	EFYMGRTLQNTMVN	1703.79	5.62807	9000	0.331108	0.003035	0.00175226	0.333091	0.329125															9.21122e-06	1.84224e-05
GlyPa caffeine eq	88	101	EFYMGRTLQNTMVN	1703.79	5.6257	10000	0.343633	0.023844	0.0137663	0.359211	0.328055															0.000568536	0.00113707
GlyPa caffeine eq	88	101	EFYMGRTLQNTMVN	1703.79	5.63475	20000	0.504202	0.029235	0.0168788	0.523302	0.485102															0.000854685	0.00170937
GlyPa caffeine eq	88	101	EFYMGRTLQNTMVN	1703.79	5.63345	30000	0.587568	0.054783	0.031629	0.62336	0.551776															0.00300118	0.00600235
GlyPa caffeine eq	88	101	EFYMGRTLQNTMVN	1703.79	5.64276	50000	0.787439	0.039558	0.0228388	0.813284	0.761594															0.00156484	0.00312967
GlyPa caffeine eq	88	101	EFYMGRTLQNTMVN	1703.79	5.62006	150000	1.45102	0.061093	0.0352721	1.49094	1.41111															0.00373235	0.00746471
GlyPa caffeine eq	88	101	EFYMGRTLQNTMVN	1703.79	5.62039	300000	2.25779	0.271516	0.15676	2.43518	2.0804															0.0737209	0.147442
GlyPa caffeine noneq	88	101	EFYMGRTLQNTMVN	1703.79	5.59414	0	0	0	0	0	0															0	0
GlyPa caffeine noneq	88	101	EFYMGRTLQNTMVN	1703.79	5.6151	50	0.182505	0.030408	0.0175561	0.202372	0.162638															0.000924646	0.00184929
GlyPa caffeine noneq	88	101	EFYMGRTLQNTMVN	1703.79	5.63018	100	0.13517	0.043543	0.0251396	0.163618	0.106722															0.00189599	0.00379199
GlyPa caffeine noneq	88	101	EFYMGRTLQNTMVN	1703.79	5.64403	150	0.209142	0.025563	0.0147588	0.225843	0.192441															0.000653467	0.00130693
GlyPa caffeine noneq	88	101	EFYMGRTLQNTMVN	1703.79	5.66055	250	0.188541	0.019608	0.0113207	0.201352	0.17573															0.000384474	0.000768947
GlyPa caffeine noneq	88	101	EFYMGRTLQNTMVN	1703.79	5.61805	350	0.218818	0.021755	0.0125603	0.233031	0.204605															0.00047328	0.00094656
GlyPa caffeine noneq	88	101	EFYMGRTLQNTMVN	1703.79	5.66957	450	0.114258	0.091171	0.0526376	0.173823	0.0546929															0.00831215	0.0166243
GlyPa caffeine noneq	88	101	EFYMGRTLQNTMVN	1703.79	5.64581	500	0.291585	0.043497	0.025113	0.320003	0.263167															0.00189199	0.00378398
GlyPa caffeine noneq	88	101	EFYMGRTLQNTMVN	1703.79	5.64654	600	0.304024	0.014985	0.00865159	0.313814	0.294234															0.00022455	0.0004491
GlyPa caffeine noneq	88	101	EFYMGRTLQNTMVN	1703.79	5.64699	700	0.301551	0.035689	0.0206051	0.324868	0.278234															0.0012737	0.00254741
GlyPa caffeine noneq	88	101	EFYMGRTLQNTMVN	1703.79	5.66706	750	0.268501	0.049239	0.0284281	0.30067	0.236332															0.00242448	0.00484896
GlyPa caffeine noneq	88	101	EFYMGRTLQNTMVN	1703.79	5.63833	950	0.258918	0.03633	0.0209751	0.282654	0.235182															0.00131987	0.00263974
GlyPa caffeine noneq	88	101	EFYMGRTLQNTMVN	1703.79	5.66246	1000	0.320035	0.03974	0.0229439	0.345998	0.294072															0.00157927	0.00315854
GlyPa caffeine noneq	88	101	EFYMGRTLQNTMVN	1703.79	5.64978	3000	0.457924	0.094343	0.054469	0.519561	0.396287															0.0089006	0.0178012
GlyPa caffeine noneq	88	101	EFYMGRTLQNTMVN	1703.79	5.64985	9000	0.533599	0.03716	0.0214543	0.557877	0.509321															0.00138087	0.00276173
GlyPa caffeine noneq	88	101	EFYMGRTLQNTMVN	1703.79	5.64424	10000	0.511181	0.025086	0.0144834	0.527571	0.494791															0.000629307	0.00125861
GlyPa caffeine noneq	88	101	EFYMGRTLQNTMVN	1703.79	5.62742	20000	0.508884	0.249475	0.144034	0.671874	0.345894															0.0622378	0.124476
GlyPa caffeine noneq	88	101	EFYMGRTLQNTMVN	1703.79	5.63935	30000	0.809906	0.067597	0.0390271	0.854069	0.765743															0.00456935	0.00913871
GlyPa caffeine noneq	88	101	EFYMGRTLQNTMVN	1703.79	5.64783	50000	1.08736	0.068665	0.0396438	1.13223	1.0425															0.00471488	0.00942976
GlyPa caffeine noneq	88	101	EFYMGRTLQNTMVN	1703.79	5.6611	150000	1.81515	0.05524	0.0318928	1.85124	1.77906															0.00305146	0.00610292
GlyPa caffeine noneq	88	101	EFYMGRTLQNTMVN	1703.79	5.62523	300000	2.9995	0.124376	0.0718085	3.08076	2.91824															0.0154694	0.0309388
GlyPa apo	89	98	FYMGRTLQNT	1230.59	5.22409	0	0	0	0	0	0															0	0
GlyPa apo	89	98	FYMGRTLQNT	1230.59	5.23914	50	0.160593	0.012844	0.00741549	0.168984	0.152202															0.000164968	0.000329937
GlyPa apo	89	98	FYMGRTLQNT	1230.59	5.23699	100	0.181498	0.043666	0.0252106	0.210026	0.15297															0.00190672	0.00381344
GlyPa apo	89	98	FYMGRTLQNT	1230.59	5.23375	150	0.17758	0.028574	0.0164972	0.196248	0.158912															0.000816473	0.00163295
GlyPa apo	89	98	FYMGRTLQNT	1230.59	5.22118	250	0.191935	0.033588	0.019392	0.213879	0.169991															0.00112815	0.00225631
GlyPa apo	89	98	FYMGRTLQNT	1230.59	5.2537	350	0.193177	0.028704	0.0165723	0.21193	0.174424															0.00082392	0.00164784
GlyPa apo	89	98	FYMGRTLQNT	1230.59	5.21156	450	0.192812	0.025516	0.0147317	0.209482	0.176142															0.000651066	0.00130213
GlyPa apo	89	98	FYMGRTLQNT	1230.59	5.22942	500	0.247665	0.024893	0.014372	0.263928	0.231402															0.000619661	0.00123932
GlyPa apo	89	98	FYMGRTLQNT	1230.59	5.22393	600	0.238981	0.013992	0.00807828	0.248122	0.22984															0.000195776	0.000391552
GlyPa apo	89	98	FYMGRTLQNT	1230.59	5.23616	700	0.245633	0.020553	0.0118663	0.259061	0.232205															0.000422426	0.000844852
GlyPa apo	89	98	FYMGRTLQNT	1230.59	5.23168	750	0.237078	0.024161	0.0139494	0.252863	0.221293															0.000583754	0.00116751
GlyPa apo	89	98	FYMGRTLQNT	1230.59	5.2213	950	0.260286	0.002012	0.00116163	0.261601	0.258971															4.04814e-06	8.09629e-06
GlyPa apo	89	98	FYMGRTLQNT	1230.59	5.2296	1000	0.249494	0.028842	0.0166519	0.268337	0.230651															0.000831861	0.00166372
GlyPa apo	89	98	FYMGRTLQNT	1230.59	5.23013	3000	0.275219	0.00772	0.00445714	0.280263	0.270175															5.95984e-05	0.000119197
GlyPa apo	89	98	FYMGRTLQNT	1230.59	5.22051	9000	0.368117	0.017645	0.0101873	0.379645	0.356589															0.000311346	0.000622692
GlyPa apo	89	98	FYMGRTLQNT	1230.59	5.24189	10000	0.378887	0.008078	0.00466384	0.384165	0.373609															6.52541e-05	0.000130508
GlyPa apo	89	98	FYMGRTLQNT	1230.59	5.25055	20000	0.491414	0.020479	0.0118236	0.504794	0.478034															0.000419389	0.000838779
GlyPa apo	89	98	FYMGRTLQNT	1230.59	5.22163	30000	0.649471	0.015622	0.00901937	0.659677	0.639265															0.000244047	0.000488094
GlyPa apo	89	98	FYMGRTLQNT	1230.59	5.22504	50000	0.782645	0.041924	0.0242048	0.810035	0.755255															0.00175762	0.00351524
GlyPa apo	89	98	FYMGRTLQNT	1230.59	5.21942	150000	1.52976	0.028085	0.0162149	1.54811	1.51141															0.000788767	0.00157753
GlyPa apo	89	98	FYMGRTLQNT	1230.59	5.23363	300000	2.32749	0.102785	0.0593429	2.39464	2.26034															0.0105648	0.0211295
GlyPa caffeine eq	89	98	FYMGRTLQNT	1230.59	5.22409	0	0	0	0	0	0															0	0
GlyPa caffeine eq	89	98	FYMGRTLQNT	1230.59	5.22227	50	0.137338	0.039307	0.0226939	0.163019	0.111657															0.00154504	0.00309008
GlyPa caffeine eq	89	98	FYMGRTLQNT	1230.59	5.24483	100	0.142986	0.020987	0.0121169	0.156698	0.129274															0.000440454	0.000880908
GlyPa caffeine eq	89	98	FYMGRTLQNT	1230.59	5.23395	150	0.166068	0.012935	0.00746803	0.174519	0.157617															0.000167314	0.000334628
GlyPa caffeine eq	89	98	FYMGRTLQNT	1230.59	5.27224	250	0.165348	0.01504	0.00868335	0.175174	0.155522															0.000226202	0.000452403
GlyPa caffeine eq	89	98	FYMGRTLQNT	1230.59	5.22144	350	0.203325	0.032721	0.0188915	0.224703	0.181947															0.00107066	0.00214133
GlyPa caffeine eq	89	98	FYMGRTLQNT	1230.59	5.25011	450	0.175546	0.012019	0.00693917	0.183398	0.167694															0.000144456	0.000288913
GlyPa caffeine eq	89	98	FYMGRTLQNT	1230.59	5.24378	500	0.181349	0.027418	0.0158298	0.199262	0.163436															0.000751747	0.00150349
GlyPa caffeine eq	89	98	FYMGRTLQNT	1230.59	5.24613	600	0.202724	0.028067	0.0162045	0.221061	0.184387															0.000787756	0.00157551
GlyPa caffeine eq	89	98	FYMGRTLQNT	1230.59	5.25777	700	0.233697	0.015155	0.00874974	0.243598	0.223796															0.000229674	0.000459348
GlyPa caffeine eq	89	98	FYMGRTLQNT	1230.59	5.25509	750	0.204991	0.049685	0.0286856	0.237452	0.17253															0.0024686	0.0049372
GlyPa caffeine eq	89	98	FYMGRTLQNT	1230.59	5.23223	950	0.242796	0.003831	0.00221183	0.245299	0.240293															1.46766e-05	2.93531e-05
GlyPa caffeine eq	89	98	FYMGRTLQNT	1230.59	5.26031	1000	0.231547	0.026745	0.0154412	0.24902	0.214074															0.000715295	0.00143059
GlyPa caffeine eq	89	98	FYMGRTLQNT	1230.59	5.2581	3000	0.24886	0.016875	0.00974279	0.259885	0.237835															0.000284766	0.000569531
GlyPa caffeine eq	89	98	FYMGRTLQNT	1230.59	5.24575	9000	0.33363	0.024749	0.0142888	0.349799	0.317461															0.000612513	0.00122503
GlyPa caffeine eq	89	98	FYMGRTLQNT	1230.59	5.23225	10000	0.35922	0.019104	0.0110297	0.371701	0.346739															0.000364963	0.000729926
GlyPa caffeine eq	89	98	FYMGRTLQNT	1230.59	5.24365	20000	0.506168	0.056327	0.0325204	0.542968	0.469368															0.00317273	0.00634546
GlyPa caffeine eq	89	98	FYMGRTLQNT	1230.59	5.23458	30000	0.56733	0.048993	0.0282861	0.599339	0.535321															0.00240031	0.00480063
GlyPa caffeine eq	89	98	FYMGRTLQNT	1230.59	5.24742	50000	0.764909	0.004038	0.00233134	0.767547	0.762271															1.63054e-05	3.26109e-05
GlyPa caffeine eq	89	98	FYMGRTLQNT	1230.59	5.23101	150000	1.61038	0.027655	0.0159666	1.62845	1.59232															0.000764799	0.0015296
GlyPa caffeine eq	89	98	FYMGRTLQNT	1230.59	5.24617	300000	2.40928	0.066496	0.0383915	2.45272	2.36583															0.00442172	0.00884344
GlyPa caffeine noneq	89	98	FYMGRTLQNT	1230.59	5.22409	0	0	0	0	0	0															0	0
GlyPa caffeine noneq	89	98	FYMGRTLQNT	1230.59	5.33448	50	0.12717	0.141927	0.0819416	0.219896	0.0344444															0.0201433	0.0402865
GlyPa caffeine noneq	89	98	FYMGRTLQNT	1230.59	5.37211	100	0.031606	0.024638	0.0142248	0.0477028	0.0155092															0.000607031	0.00121406
GlyPa caffeine noneq	89	98	FYMGRTLQNT	1230.59	5.38047	150	0.069327	0.117562	0.0678745	0.146134	-0.00748017															0.0138208	0.0276416
GlyPa caffeine noneq	89	98	FYMGRTLQNT	1230.59	5.42474	250	0.136388	0.0807	0.0465922	0.189112	0.083664															0.00651249	0.013025
GlyPa caffeine noneq	89	98	FYMGRTLQNT	1230.59	5.025	350	0.180313	0.035232	0.0203412	0.203331	0.157295															0.00124129	0.00248259
GlyPa caffeine noneq	89	98	FYMGRTLQNT	1230.59	5.42579	450	0.107655	0.100358	0.0579417	0.173222	0.0420878															0.0100717	0.0201435
GlyPa caffeine noneq	89	98	FYMGRTLQNT	1230.59	5.40534	500	0.176231	0.109251	0.0630761	0.247608	0.104854															0.0119358	0.0238716
GlyPa caffeine noneq	89	98	FYMGRTLQNT	1230.59	5.41771	600	0.178037	0.013241	0.00764469	0.186688	0.169386															0.000175324	0.000350648
GlyPa caffeine noneq	89	98	FYMGRTLQNT	1230.59	5.4117	700	0.118298	0.042337	0.0244433	0.145958	0.0906378															0.00179242	0.00358484
GlyPa caffeine noneq	89	98	FYMGRTLQNT	1230.59	5.3944	750	0.185639	0.018873	0.0108963	0.197969	0.173309															0.00035619	0.00071238
GlyPa caffeine noneq	89	98	FYMGRTLQNT	1230.59	5.42041	950	0.136811	0.066437	0.0383574	0.180217	0.0934055															0.00441387	0.00882775
GlyPa caffeine noneq	89	98	FYMGRTLQNT	1230.59	5.42485	1000	0.190389	0.048033	0.0277319	0.221771	0.159007															0.00230717	0.00461434
GlyPa caffeine noneq	89	98	FYMGRTLQNT	1230.59	5.41321	3000	0.2556	0.06044	0.0348951	0.295087	0.216113															0.00365299	0.00730599
GlyPa caffeine noneq	89	98	FYMGRTLQNT	1230.59	5.3843	9000	0.425429	0.050144	0.0289507	0.45819	0.392668															0.00251442	0.00502884
GlyPa caffeine noneq	89	98	FYMGRTLQNT	1230.59	5.37657	10000	0.354351	0.082883	0.0478525	0.408501	0.300201															0.00686959	0.0137392
GlyPa caffeine noneq	89	98	FYMGRTLQNT	1230.59	5.39064	20000	0.554505	0.1007	0.0581392	0.620296	0.488714															0.0101405	0.020281
GlyPa caffeine noneq	89	98	FYMGRTLQNT	1230.59	5.0048	30000	0.433614	0.168753	0.0974296	0.543866	0.323362															0.0284776	0.0569552
GlyPa caffeine noneq	89	98	FYMGRTLQNT	1230.59	5.39569	50000	1.12559	0.173861	0.100379	1.23917	1.012															0.0302276	0.0604553
GlyPa caffeine noneq	89	98	FYMGRTLQNT	1230.59	5.38895	150000	2.23042	0.243573	0.140627	2.38955	2.07128															0.0593278	0.118656
GlyPa caffeine noneq	89	98	FYMGRTLQNT	1230.59	5.36714	300000	3.37171	0.180602	0.104271	3.4897	3.25371															0.0326171	0.0652342
GlyPa apo	90	101	YMGRTLQNTMVN	1427.68	5.09694	0	0	0	0	0	0															0	0
GlyPa apo	90	101	YMGRTLQNTMVN	1427.68	5.11055	50	0.290618	0.006727	0.00388384	0.295013	0.286223															4.52525e-05	9.05051e-05
GlyPa apo	90	101	YMGRTLQNTMVN	1427.68	5.10585	100	0.272558	0.062928	0.0363315	0.313671	0.231445															0.00395993	0.00791987
GlyPa apo	90	101	YMGRTLQNTMVN	1427.68	5.10389	150	0.280866	0.082806	0.0478081	0.334966	0.226766															0.00685683	0.0137137
GlyPa apo	90	101	YMGRTLQNTMVN	1427.68	5.09578	250	0.300678	0.074234	0.042859	0.349178	0.252178															0.00551069	0.0110214
GlyPa apo	90	101	YMGRTLQNTMVN	1427.68	5.12165	350	0.290671	0.038822	0.0224139	0.316035	0.265307															0.00150715	0.0030143
GlyPa apo	90	101	YMGRTLQNTMVN	1427.68	5.08219	450	0.356558	0.067994	0.0392564	0.400981	0.312135															0.00462318	0.00924637
GlyPa apo	90	101	YMGRTLQNTMVN	1427.68	5.09903	500	0.373076	0.106805	0.0616639	0.442855	0.303297															0.0114073	0.0228146
GlyPa apo	90	101	YMGRTLQNTMVN	1427.68	5.08782	600	0.298031	0.07284	0.0420542	0.34562	0.250442															0.00530567	0.0106113
GlyPa apo	90	101	YMGRTLQNTMVN	1427.68	5.09853	700	0.429915	0.147994	0.0854444	0.526604	0.333226															0.0219022	0.0438044
GlyPa apo	90	101	YMGRTLQNTMVN	1427.68	5.11129	750	0.371251	0.087534	0.0505378	0.42844	0.314062															0.0076622	0.0153244
GlyPa apo	90	101	YMGRTLQNTMVN	1427.68	5.1057	950	0.312181	0.062659	0.0361762	0.353118	0.271244															0.00392615	0.0078523
GlyPa apo	90	101	YMGRTLQNTMVN	1427.68	5.08057	1000	0.417449	0.117963	0.068106	0.494518	0.34038															0.0139153	0.0278305
GlyPa apo	90	101	YMGRTLQNTMVN	1427.68	5.09355	3000	0.39993	0.110197	0.0636223	0.471925	0.327935															0.0121434	0.0242868
GlyPa apo	90	101	YMGRTLQNTMVN	1427.68	5.08004	9000	0.485809	0.144716	0.0835518	0.580357	0.391261															0.0209427	0.0418854
GlyPa apo	90	101	YMGRTLQNTMVN	1427.68	5.10546	10000	0.473355	0.095157	0.0549389	0.535524	0.411186															0.00905485	0.0181097
GlyPa apo	90	101	YMGRTLQNTMVN	1427.68	5.11419	20000	0.590823	0.085251	0.0492197	0.64652	0.535126															0.00726773	0.0145355
GlyPa apo	90	101	YMGRTLQNTMVN	1427.68	5.11715	30000	0.689681	0.118268	0.0682821	0.766949	0.612413															0.0139873	0.0279746
GlyPa apo	90	101	YMGRTLQNTMVN	1427.68	5.09243	50000	0.805451	0.113751	0.0656742	0.879768	0.731134															0.0129393	0.0258786
GlyPa apo	90	101	YMGRTLQNTMVN	1427.68	5.09427	150000	1.42811	0.037801	0.0218244	1.45281	1.40341															0.00142892	0.00285783
GlyPa apo	90	101	YMGRTLQNTMVN	1427.68	5.11174	300000	2.11953	0.063603	0.0367212	2.16109	2.07798															0.00404534	0.00809068
GlyPa caffeine eq	90	101	YMGRTLQNTMVN	1427.68	5.09694	0	0	0	0	0	0															0	0
GlyPa caffeine eq	90	101	YMGRTLQNTMVN	1427.68	5.09854	50	0.166713	0.179711	0.103756	0.284124	0.0493018															0.032296	0.0645921
GlyPa caffeine eq	90	101	YMGRTLQNTMVN	1427.68	5.09846	100	0.219287	0.068599	0.0396057	0.264105	0.174469															0.00470582	0.00941165
GlyPa caffeine eq	90	101	YMGRTLQNTMVN	1427.68	5.10119	150	0.285395	0.009389	0.00542074	0.291529	0.279261															8.81533e-05	0.000176307
GlyPa caffeine eq	90	101	YMGRTLQNTMVN	1427.68	5.11695	250	0.287851	0.0743	0.0428971	0.336394	0.239308															0.00552049	0.011041
GlyPa caffeine eq	90	101	YMGRTLQNTMVN	1427.68	5.08339	350	0.287301	0.027989	0.0161595	0.305587	0.269015															0.000783384	0.00156677
GlyPa caffeine eq	90	101	YMGRTLQNTMVN	1427.68	5.1122	450	0.299661	0.022835	0.0131838	0.31458	0.284742															0.000521437	0.00104287
GlyPa caffeine eq	90	101	YMGRTLQNTMVN	1427.68	5.12675	500	0.263105	0.088843	0.0512935	0.321149	0.205061															0.00789308	0.0157862
GlyPa caffeine eq	90	101	YMGRTLQNTMVN	1427.68	5.10338	600	0.357517	0.104567	0.0603718	0.425834	0.2892															0.0109343	0.0218685
GlyPa caffeine eq	90	101	YMGRTLQNTMVN	1427.68	5.1015	700	0.404827	0.077013	0.0444635	0.455142	0.354512															0.005931	0.011862
GlyPa caffeine eq	90	101	YMGRTLQNTMVN	1427.68	5.12066	750	0.330449	0.043582	0.0251621	0.358923	0.301975															0.00189939	0.00379878
GlyPa caffeine eq	90	101	YMGRTLQNTMVN	1427.68	5.1037	950	0.348112	0.112019	0.0646742	0.421298	0.274926															0.0125483	0.0250965
GlyPa caffeine eq	90	101	YMGRTLQNTMVN	1427.68	5.11952	1000	0.333046	0.09777	0.0564475	0.396922	0.26917															0.00955897	0.0191179
GlyPa caffeine eq	90	101	YMGRTLQNTMVN	1427.68	5.12444	3000	0.360391	0.057424	0.0331538	0.397908	0.322874															0.00329752	0.00659503
GlyPa caffeine eq	90	101	YMGRTLQNTMVN	1427.68	5.10663	9000	0.519129	0.111049	0.0641142	0.591681	0.446577															0.0123319	0.0246638
GlyPa caffeine eq	90	101	YMGRTLQNTMVN	1427.68	5.08667	10000	0.506082	0.108661	0.0627355	0.577074	0.43509															0.0118072	0.0236144
GlyPa caffeine eq	90	101	YMGRTLQNTMVN	1427.68	5.1129	20000	0.60979	0.096877	0.055932	0.673083	0.546497															0.00938515	0.0187703
GlyPa caffeine eq	90	101	YMGRTLQNTMVN	1427.68	5.06996	30000	0.723652	0.135009	0.0779475	0.811858	0.635446															0.0182274	0.0364549
GlyPa caffeine eq	90	101	YMGRTLQNTMVN	1427.68	5.11457	50000	0.87855	0.080424	0.0464328	0.931094	0.826006															0.00646802	0.012936
GlyPa caffeine eq	90	101	YMGRTLQNTMVN	1427.68	5.09399	150000	1.61315	0.020985	0.0121157	1.62686	1.59944															0.00044037	0.00088074
GlyPa caffeine eq	90	101	YMGRTLQNTMVN	1427.68	5.07843	300000	2.32532	0.067706	0.0390901	2.36955	2.28108															0.0045841	0.0091682
GlyPa caffeine noneq	90	101	YMGRTLQNTMVN	1427.68	5.09694	0	0	0	0	0	0															0	0
GlyPa caffeine noneq	90	101	YMGRTLQNTMVN	1427.68	5.13057	50	0.251429	0.034796	0.0200895	0.274162	0.228696															0.00121076	0.00242152
GlyPa caffeine noneq	90	101	YMGRTLQNTMVN	1427.68	5.14476	100	0.272641	0.014097	0.00813891	0.281851	0.263431															0.000198725	0.000397451
GlyPa caffeine noneq	90	101	YMGRTLQNTMVN	1427.68	5.15802	150	0.246266	0.019033	0.0109887	0.258701	0.233831															0.000362255	0.00072451
GlyPa caffeine noneq	90	101	YMGRTLQNTMVN	1427.68	5.17559	250	0.301897	0.034231	0.0197633	0.324261	0.279533															0.00117176	0.00234352
GlyPa caffeine noneq	90	101	YMGRTLQNTMVN	1427.68	5.13329	350	0.331364	0.020054	0.0115782	0.344466	0.318262															0.000402163	0.000804326
GlyPa caffeine noneq	90	101	YMGRTLQNTMVN	1427.68	5.17834	450	0.352609	0.062596	0.0361398	0.393505	0.311713															0.00391826	0.00783652
GlyPa caffeine noneq	90	101	YMGRTLQNTMVN	1427.68	5.17067	500	0.385483	0.02733	0.015779	0.403339	0.367627															0.000746929	0.00149386
GlyPa caffeine noneq	90	101	YMGRTLQNTMVN	1427.68	5.17089	600	0.411	0.014609	0.00843451	0.420545	0.401455															0.000213423	0.000426846
GlyPa caffeine noneq	90	101	YMGRTLQNTMVN	1427.68	5.16515	700	0.463535	0.047114	0.0272013	0.494316	0.432754															0.00221973	0.00443946
GlyPa caffeine noneq	90	101	YMGRTLQNTMVN	1427.68	5.17673	750	0.412894	0.04086	0.0235905	0.439589	0.386199															0.00166954	0.00333908
GlyPa caffeine noneq	90	101	YMGRTLQNTMVN	1427.68	5.16183	950	0.385519	0.028474	0.0164395	0.404122	0.366916															0.000810769	0.00162154
GlyPa caffeine noneq	90	101	YMGRTLQNTMVN	1427.68	5.18728	1000	0.436036	0.047342	0.0273329	0.466966	0.405106															0.00224126	0.00448253
GlyPa caffeine noneq	90	101	YMGRTLQNTMVN	1427.68	5.16543	3000	0.498287	0.029733	0.0171664	0.517713	0.478861															0.000884051	0.0017681
GlyPa caffeine noneq	90	101	YMGRTLQNTMVN	1427.68	5.16402	9000	0.587592	0.01602	0.00924915	0.598058	0.577126															0.00025664	0.000513281
GlyPa caffeine noneq	90	101	YMGRTLQNTMVN	1427.68	5.16228	10000	0.581174	0.028776	0.0166138	0.599974	0.562374															0.000828058	0.00165612
GlyPa caffeine noneq	90	101	YMGRTLQNTMVN	1427.68	5.14902	20000	0.822321	0.129565	0.0748044	0.90697	0.737672															0.0167871	0.0335742
GlyPa caffeine noneq	90	101	YMGRTLQNTMVN	1427.68	5.13795	30000	0.995463	0.056479	0.0326082	1.03236	0.958563															0.00318988	0.00637975
GlyPa caffeine noneq	90	101	YMGRTLQNTMVN	1427.68	5.17031	50000	1.24849	0.034716	0.0200433	1.27118	1.22581															0.0012052	0.0024104
GlyPa caffeine noneq	90	101	YMGRTLQNTMVN	1427.68	5.16798	150000	2.23192	0.123671	0.0714015	2.31272	2.15112															0.0152945	0.030589
GlyPa caffeine noneq	90	101	YMGRTLQNTMVN	1427.68	5.13599	300000	3.24738	0.152057	0.0877901	3.34673	3.14804															0.0231213	0.0462427
GlyPa apo	103	108	ALENAC	620.271	4.70009	0	0	0	0	0	0															0	0
GlyPa apo	103	108	ALENAC	620.271	4.73918	50	0.148045	0.014996	0.00865794	0.157842	0.138248															0.00022488	0.00044976
GlyPa apo	103	108	ALENAC	620.271	4.71566	100	0.166727	0.016186	0.00934499	0.177302	0.156152															0.000261987	0.000523973
GlyPa apo	103	108	ALENAC	620.271	4.72445	150	0.187015	0.009962	0.00575156	0.193524	0.180506															9.92414e-05	0.000198483
GlyPa apo	103	108	ALENAC	620.271	4.69329	250	0.26641	0.013651	0.00788141	0.275329	0.257491															0.00018635	0.0003727
GlyPa apo	103	108	ALENAC	620.271	4.75038	350	0.353168	0.070657	0.0407938	0.399331	0.307005															0.00499241	0.00998482
GlyPa apo	103	108	ALENAC	620.271	4.69731	450	0.36885	0.02954	0.0170549	0.388149	0.349551															0.000872612	0.00174522
GlyPa apo	103	108	ALENAC	620.271	4.71072	500	0.516791	0.031108	0.0179602	0.537115	0.496467															0.000967708	0.00193542
GlyPa apo	103	108	ALENAC	620.271	4.70427	600	0.577504	0.035944	0.0207523	0.600987	0.554021															0.00129197	0.00258394
GlyPa apo	103	108	ALENAC	620.271	4.71058	700	0.552792	0.058181	0.0335908	0.590804	0.51478															0.00338503	0.00677006
GlyPa apo	103	108	ALENAC	620.271	4.73649	750	0.578041	0.047099	0.0271926	0.608812	0.54727															0.00221832	0.00443663
GlyPa apo	103	108	ALENAC	620.271	4.70387	950	0.65006	0.055575	0.0320862	0.686369	0.613751															0.00308858	0.00617716
GlyPa apo	103	108	ALENAC	620.271	4.69794	1000	0.636533	0.00555	0.00320429	0.640159	0.632907															3.08025e-05	6.1605e-05
GlyPa apo	103	108	ALENAC	620.271	4.7065	3000	0.941861	0.044741	0.0258312	0.971092	0.91263															0.00200176	0.00400351
GlyPa apo	103	108	ALENAC	620.271	4.68779	9000	1.3705	0.027658	0.0159684	1.38857	1.35243															0.000764965	0.00152993
GlyPa apo	103	108	ALENAC	620.271	4.7193	10000	1.42491	0.057434	0.0331595	1.46244	1.38739															0.00329866	0.00659733
GlyPa apo	103	108	ALENAC	620.271	4.73849	20000	1.69646	0.052946	0.0305684	1.73105	1.66186															0.00280328	0.00560656
GlyPa apo	103	108	ALENAC	620.271	4.70529	30000	1.82693	0.1186	0.0684737	1.90442	1.74944															0.014066	0.0281319
GlyPa apo	103	108	ALENAC	620.271	4.70229	50000	1.90865	0.075076	0.0433451	1.9577	1.8596															0.00563641	0.0112728
GlyPa apo	103	108	ALENAC	620.271	4.70129	150000	1.99659	0.02531	0.0146127	2.01312	1.98005															0.000640596	0.00128119
GlyPa apo	103	108	ALENAC	620.271	4.71956	300000	2.09168	0.064801	0.0374129	2.13401	2.04934															0.00419917	0.00839834
GlyPa caffeine eq	103	108	ALENAC	620.271	4.70009	0	0	0	0	0	0															0	0
GlyPa caffeine eq	103	108	ALENAC	620.271	4.69952	50	0.101019	0.011799	0.00681216	0.108728	0.0933103															0.000139216	0.000278433
GlyPa caffeine eq	103	108	ALENAC	620.271	4.7295	100	0.16169	0.047015	0.0271441	0.192406	0.130974															0.00221041	0.00442082
GlyPa caffeine eq	103	108	ALENAC	620.271	4.7048	150	0.217879	0.015341	0.00885713	0.227902	0.207856															0.000235346	0.000470693
GlyPa caffeine eq	103	108	ALENAC	620.271	4.75871	250	0.255386	0.024179	0.0139598	0.271183	0.239589															0.000584624	0.00116925
GlyPa caffeine eq	103	108	ALENAC	620.271	4.69926	350	0.344029	0.007931	0.00457896	0.349211	0.338847															6.29008e-05	0.000125802
GlyPa caffeine eq	103	108	ALENAC	620.271	4.74579	450	0.372075	0.031107	0.0179596	0.392398	0.351752															0.000967645	0.00193529
GlyPa caffeine eq	103	108	ALENAC	620.271	4.72688	500	0.4826	0.039549	0.0228336	0.508439	0.456761															0.00156412	0.00312825
GlyPa caffeine eq	103	108	ALENAC	620.271	4.71842	600	0.582961	0.007363	0.00425103	0.587771	0.578151															5.42138e-05	0.000108428
GlyPa caffeine eq	103	108	ALENAC	620.271	4.74117	700	0.586445	0.012908	0.00745244	0.594878	0.578012															0.000166616	0.000333233
GlyPa caffeine eq	103	108	ALENAC	620.271	4.71935	750	0.605708	0.025785	0.014887	0.622554	0.588862															0.000664866	0.00132973
GlyPa caffeine eq	103	108	ALENAC	620.271	4.70523	950	0.670457	0.055832	0.0322346	0.706934	0.63398															0.00311721	0.00623442
GlyPa caffeine eq	103	108	ALENAC	620.271	4.73356	1000	0.690732	0.012655	0.00730637	0.699	0.682464															0.000160149	0.000320298
GlyPa caffeine eq	103	108	ALENAC	620.271	4.73016	3000	0.979545	0.024527	0.0141607	0.995569	0.963521															0.000601574	0.00120315
GlyPa caffeine eq	103	108	ALENAC	620.271	4.71685	9000	1.47542	0.029726	0.0171623	1.49484	1.456															0.000883635	0.00176727
GlyPa caffeine eq	103	108	ALENAC	620.271	4.69749	10000	1.51479	0.028813	0.0166352	1.53361	1.49596															0.000830189	0.00166038
GlyPa caffeine eq	103	108	ALENAC	620.271	4.72519	20000	1.78439	0.122605	0.070786	1.86449	1.70428															0.015032	0.030064
GlyPa caffeine eq	103	108	ALENAC	620.271	4.69549	30000	1.85648	0.004693	0.0027095	1.85955	1.85342															2.20242e-05	4.40485e-05
GlyPa caffeine eq	103	108	ALENAC	620.271	4.71513	50000	1.97968	0.033503	0.019343	2.00156	1.95779															0.00112245	0.0022449
GlyPa caffeine eq	103	108	ALENAC	620.271	4.69578	150000	2.04901	0.021372	0.0123391	2.06298	2.03505															0.000456762	0.000913525
GlyPa caffeine eq	103	108	ALENAC	620.271	4.71446	300000	2.11264	0.087337	0.050424	2.1697	2.05558															0.00762775	0.0152555
GlyPa caffeine noneq	103	108	ALENAC	620.271	4.70009	0	0	0	0	0	0															0	0
GlyPa caffeine noneq	103	108	ALENAC	620.271	4.6711	50	-0.018333	0.017642	0.0101856	-0.00680689	-0.0298591															0.00031124	0.00062248
GlyPa caffeine noneq	103	108	ALENAC	620.271	4.69073	100	0.085804	0.074344	0.0429225	0.134375	0.0372326															0.00552703	0.0110541
GlyPa caffeine noneq	103	108	ALENAC	620.271	4.70108	150	0.025057	0.017819	0.0102878	0.0366987	0.0134153															0.000317517	0.000635034
GlyPa caffeine noneq	103	108	ALENAC	620.271	4.72232	250	0.271997	0.009141	0.00527756	0.277969	0.266025															8.35579e-05	0.000167116
GlyPa caffeine noneq	103	108	ALENAC	620.271	4.67317	350	0.200549	0.096035	0.0554458	0.263292	0.137806															0.00922272	0.0184454
GlyPa caffeine noneq	103	108	ALENAC	620.271	4.72805	450	0.356657	0.033348	0.0192535	0.378444	0.33487															0.00111209	0.00222418
GlyPa caffeine noneq	103	108	ALENAC	620.271	4.71741	500	0.468474	0.003127	0.00180537	0.470517	0.466431															9.77813e-06	1.95563e-05
GlyPa caffeine noneq	103	108	ALENAC	620.271	4.71085	600	0.539621	0.028433	0.0164158	0.558197	0.521045															0.000808435	0.00161687
GlyPa caffeine noneq	103	108	ALENAC	620.271	4.71397	700	0.52278	0.016714	0.00964983	0.5337	0.51186															0.000279358	0.000558716
GlyPa caffeine noneq	103	108	ALENAC	620.271	4.7319	750	0.517782	0.022759	0.0131399	0.532651	0.502913															0.000517972	0.00103594
GlyPa caffeine noneq	103	108	ALENAC	620.271	4.69551	950	0.616046	0.025789	0.0148893	0.632895	0.599197															0.000665073	0.00133015
GlyPa caffeine noneq	103	108	ALENAC	620.271	4.74981	1000	0.592089	0.005861	0.00338385	0.595918	0.58826															3.43513e-05	6.87026e-05
GlyPa caffeine noneq	103	108	ALENAC	620.271	4.71236	3000	1.08279	0.005867	0.00338731	1.08662	1.07895															3.44217e-05	6.88434e-05
GlyPa caffeine noneq	103	108	ALENAC	620.271	4.71439	9000	1.58854	0.037155	0.0214514	1.61282	1.56427															0.00138049	0.00276099
GlyPa caffeine noneq	103	108	ALENAC	620.271	4.70459	10000	1.59584	0.048094	0.0277671	1.62727	1.56442															0.00231303	0.00462607
GlyPa caffeine noneq	103	108	ALENAC	620.271	4.6872	20000	1.966	0.10032	0.0579198	2.03154	1.90045															0.0100641	0.0201282
GlyPa caffeine noneq	103	108	ALENAC	620.271	4.67536	30000	1.95869	0.098461	0.0568465	2.02302	1.89436															0.00969457	0.0193891
GlyPa caffeine noneq	103	108	ALENAC	620.271	4.71616	50000	2.06333	0.101672	0.0587004	2.12975	1.9969															0.0103372	0.0206744
GlyPa caffeine noneq	103	108	ALENAC	620.271	4.71809	150000	2.18495	0.00826	0.00476891	2.19034	2.17955															6.82276e-05	0.000136455
GlyPa caffeine noneq	103	108	ALENAC	620.271	4.67874	300000	2.2236	0.167981	0.0969839	2.33335	2.11386															0.0282176	0.0564352
GlyPa apo	103	109	ALENACD	735.298	4.66571	0	0	0	0	0	0															0	0
GlyPa apo	103	109	ALENACD	735.298	4.70667	50	0.109743	0.027337	0.015783	0.127603	0.0918828															0.000747312	0.00149462
GlyPa apo	103	109	ALENACD	735.298	4.69281	100	0.138531	0.006894	0.00398025	0.143035	0.134027															4.75272e-05	9.50545e-05
GlyPa apo	103	109	ALENACD	735.298	4.70205	150	0.196008	0.022109	0.0127646	0.210453	0.181563															0.000488808	0.000977616
GlyPa apo	103	109	ALENACD	735.298	4.67468	250	0.233687	0.025602	0.0147813	0.250414	0.21696															0.000655462	0.00131092
GlyPa apo	103	109	ALENACD	735.298	4.71573	350	0.26099	0.016596	0.00958171	0.271833	0.250147															0.000275427	0.000550854
GlyPa apo	103	109	ALENACD	735.298	4.65149	450	0.31376	0.012811	0.00739643	0.32213	0.30539															0.000164122	0.000328243
GlyPa apo	103	109	ALENACD	735.298	4.69835	500	0.472265	0.0147	0.00848705	0.481869	0.462661															0.00021609	0.00043218
GlyPa apo	103	109	ALENACD	735.298	4.66566	600	0.464603	0.049856	0.0287844	0.497176	0.43203															0.00248562	0.00497124
GlyPa apo	103	109	ALENACD	735.298	4.68819	700	0.518914	0.017579	0.0101492	0.530399	0.507429															0.000309021	0.000618042
GlyPa apo	103	109	ALENACD	735.298	4.69468	750	0.531939	0.036744	0.0212142	0.555945	0.507933															0.00135012	0.00270024
GlyPa apo	103	109	ALENACD	735.298	4.68804	950	0.581694	0.025712	0.0148448	0.598493	0.564895															0.000661107	0.00132221
GlyPa apo	103	109	ALENACD	735.298	4.66521	1000	0.587657	0.00615	0.0035507	0.591675	0.583639															3.78225e-05	7.5645e-05
GlyPa apo	103	109	ALENACD	735.298	4.68385	3000	0.849059	0.04115	0.023758	0.875944	0.822174															0.00169332	0.00338664
GlyPa apo	103	109	ALENACD	735.298	4.65179	9000	1.1784	0.052501	0.0303115	1.2127	1.1441															0.00275636	0.00551271
GlyPa apo	103	109	ALENACD	735.298	4.69631	10000	1.25231	0.055944	0.0322993	1.28886	1.21576															0.00312973	0.00625946
GlyPa apo	103	109	ALENACD	735.298	4.70869	20000	1.48986	0.059416	0.0343038	1.52868	1.45105															0.00353026	0.00706052
GlyPa apo	103	109	ALENACD	735.298	4.67631	30000	1.58035	0.077571	0.0447856	1.63103	1.52968															0.00601726	0.0120345
GlyPa apo	103	109	ALENACD	735.298	4.6687	50000	1.66786	0.070829	0.0408931	1.71413	1.62158															0.00501675	0.0100335
GlyPa apo	103	109	ALENACD	735.298	4.68187	150000	1.79932	0.059616	0.0344193	1.83827	1.76037															0.00355407	0.00710813
GlyPa apo	103	109	ALENACD	735.298	4.70385	300000	1.82252	0.056791	0.0327883	1.85962	1.78542															0.00322522	0.00645044
GlyPa caffeine eq	103	109	ALENACD	735.298	4.66571	0	0	0	0	0	0															0	0
GlyPa caffeine eq	103	109	ALENACD	735.298	4.66686	50	0.091727	0.003438	0.00198493	0.0939732	0.0894808															1.18198e-05	2.36397e-05
GlyPa caffeine eq	103	109	ALENACD	735.298	4.68007	100	0.108909	0.020359	0.0117543	0.12221	0.0956078															0.000414489	0.000828978
GlyPa caffeine eq	103	109	ALENACD	735.298	4.67451	150	0.142587	0.023032	0.0132975	0.157635	0.127539															0.000530473	0.00106095
GlyPa caffeine eq	103	109	ALENACD	735.298	4.72663	250	0.214123	0.022407	0.0129367	0.228762	0.199484															0.000502074	0.00100415
GlyPa caffeine eq	103	109	ALENACD	735.298	4.67539	350	0.265943	0.032952	0.0190248	0.287472	0.244414															0.00108583	0.00217167
GlyPa caffeine eq	103	109	ALENACD	735.298	4.7122	450	0.290559	0.019814	0.0114396	0.303504	0.277614															0.000392595	0.000785189
GlyPa caffeine eq	103	109	ALENACD	735.298	4.70178	500	0.399978	0.011143	0.00643341	0.407258	0.392698															0.000124166	0.000248333
GlyPa caffeine eq	103	109	ALENACD	735.298	4.68163	600	0.426714	0.010474	0.00604717	0.433557	0.419871															0.000109705	0.000219409
GlyPa caffeine eq	103	109	ALENACD	735.298	4.71829	700	0.453612	0.007058	0.00407494	0.458223	0.449001															4.98154e-05	9.96307e-05
GlyPa caffeine eq	103	109	ALENACD	735.298	4.68905	750	0.472141	0.020322	0.0117329	0.485418	0.458864															0.000412984	0.000825967
GlyPa caffeine eq	103	109	ALENACD	735.298	4.67254	950	0.546259	0.0246	0.0142028	0.562331	0.530187															0.00060516	0.00121032
GlyPa caffeine eq	103	109	ALENACD	735.298	4.70118	1000	0.545547	0.011792	0.00680811	0.553251	0.537843															0.000139051	0.000278103
GlyPa caffeine eq	103	109	ALENACD	735.298	4.69946	3000	0.839325	0.010318	0.0059571	0.846066	0.832584															0.000106461	0.000212922
GlyPa caffeine eq	103	109	ALENACD	735.298	4.69548	9000	1.20159	0.003271	0.00188851	1.20373	1.19945															1.06994e-05	2.13989e-05
GlyPa caffeine eq	103	109	ALENACD	735.298	4.67359	10000	1.23078	0.019687	0.0113663	1.24364	1.21792															0.000387578	0.000775156
GlyPa caffeine eq	103	109	ALENACD	735.298	4.69433	20000	1.48141	0.031023	0.0179111	1.50167	1.46114															0.000962427	0.00192485
GlyPa caffeine eq	103	109	ALENACD	735.298	4.67199	30000	1.5711	0.012839	0.0074126	1.57949	1.56272															0.00016484	0.00032968
GlyPa caffeine eq	103	109	ALENACD	735.298	4.68868	50000	1.67198	0.002199	0.00126959	1.67342	1.67055															4.8356e-06	9.6712e-06
GlyPa caffeine eq	103	109	ALENACD	735.298	4.66859	150000	1.77659	0.023382	0.0134996	1.79187	1.76132															0.000546718	0.00109344
GlyPa caffeine eq	103	109	ALENACD	735.298	4.68636	300000	1.78022	0.034228	0.0197615	1.80258	1.75786															0.00117156	0.00234311
GlyPa caffeine noneq	103	109	ALENACD	735.298	4.66571	0	0	0	0	0	0															0	0
GlyPa caffeine noneq	103	109	ALENACD	735.298	4.6387	50	0.047851	0.041804	0.0241356	0.0751629	0.0205391															0.00174757	0.00349515
GlyPa caffeine noneq	103	109	ALENACD	735.298	4.66354	100	0.108146	0.00862	0.00497676	0.113778	0.102514															7.43044e-05	0.000148609
GlyPa caffeine noneq	103	109	ALENACD	735.298	4.67063	150	0.127894	0.008894	0.00513495	0.133705	0.122083															7.91032e-05	0.000158206
GlyPa caffeine noneq	103	109	ALENACD	735.298	4.69603	250	0.210836	0.008066	0.00465691	0.216106	0.205566															6.50604e-05	0.000130121
GlyPa caffeine noneq	103	109	ALENACD	735.298	4.65869	350	0.259863	0.042025	0.0242631	0.287319	0.232407															0.0017661	0.0035322
GlyPa caffeine noneq	103	109	ALENACD	735.298	4.71224	450	0.32224	0.018463	0.0106596	0.334302	0.310178															0.000340882	0.000681765
GlyPa caffeine noneq	103	109	ALENACD	735.298	4.68936	500	0.402943	0.028043	0.0161906	0.421264	0.384622															0.00078641	0.00157282
GlyPa caffeine noneq	103	109	ALENACD	735.298	4.67972	600	0.463231	0.009784	0.0056488	0.469623	0.456839															9.57267e-05	0.000191453
GlyPa caffeine noneq	103	109	ALENACD	735.298	4.68738	700	0.469521	0.011639	0.00671978	0.477125	0.461917															0.000135466	0.000270933
GlyPa caffeine noneq	103	109	ALENACD	735.298	4.6947	750	0.513341	0.016893	0.00975318	0.524378	0.502304															0.000285373	0.000570747
GlyPa caffeine noneq	103	109	ALENACD	735.298	4.66686	950	0.599964	0.031847	0.0183869	0.620771	0.579157															0.00101423	0.00202846
GlyPa caffeine noneq	103	109	ALENACD	735.298	4.71311	1000	0.576279	0.016825	0.00971392	0.587271	0.565287															0.000283081	0.000566161
GlyPa caffeine noneq	103	109	ALENACD	735.298	4.6901	3000	0.900981	0.024954	0.0144072	0.917284	0.884678															0.000622702	0.0012454
GlyPa caffeine noneq	103	109	ALENACD	735.298	4.68694	9000	1.3361	0.029463	0.0170105	1.35535	1.31685															0.000868068	0.00173614
GlyPa caffeine noneq	103	109	ALENACD	735.298	4.67823	10000	1.38536	0.033203	0.0191698	1.40705	1.36366															0.00110244	0.00220488
GlyPa caffeine noneq	103	109	ALENACD	735.298	4.66459	20000	1.64657	0.045486	0.0262614	1.67629	1.61685															0.00206898	0.00413795
GlyPa caffeine noneq	103	109	ALENACD	735.298	4.65351	30000	1.7703	0.045569	0.0263093	1.80007	1.74053															0.00207653	0.00415307
GlyPa caffeine noneq	103	109	ALENACD	735.298	4.68704	50000	1.82831	0.041459	0.0239364	1.8554	1.80123															0.00171885	0.0034377
GlyPa caffeine noneq	103	109	ALENACD	735.298	4.68591	150000	1.9238	0.054906	0.0317	1.95967	1.88793															0.00301467	0.00602934
GlyPa caffeine noneq	103	109	ALENACD	735.298	4.65079	300000	1.95732	0.049009	0.0282954	1.98934	1.9253															0.00240188	0.00480376
GlyPa apo	103	110	ALENACDE	864.34	4.75129	0	0	0	0	0	0															0	0
GlyPa apo	103	110	ALENACDE	864.34	4.78909	50	0.184605	0.008559	0.00494154	0.190197	0.179013															7.32565e-05	0.000146513
GlyPa apo	103	110	ALENACDE	864.34	4.76807	100	0.222275	0.013823	0.00798071	0.231306	0.213244															0.000191075	0.000382151
GlyPa apo	103	110	ALENACDE	864.34	4.78811	150	0.234575	0.028052	0.0161958	0.252902	0.216248															0.000786915	0.00157383
GlyPa apo	103	110	ALENACDE	864.34	4.75828	250	0.322899	0.013662	0.00788776	0.331825	0.313973															0.00018665	0.0003733
GlyPa apo	103	110	ALENACDE	864.34	4.8035	350	0.378781	0.034046	0.0196565	0.401024	0.356538															0.00115913	0.00231826
GlyPa apo	103	110	ALENACDE	864.34	4.74851	450	0.43627	0.020193	0.0116584	0.449463	0.423077															0.000407757	0.000815514
GlyPa apo	103	110	ALENACDE	864.34	4.77232	500	0.513305	0.032995	0.0190497	0.534862	0.491748															0.00108867	0.00217734
GlyPa apo	103	110	ALENACDE	864.34	4.75806	600	0.564739	0.045064	0.0260177	0.594181	0.535297															0.00203076	0.00406153
GlyPa apo	103	110	ALENACDE	864.34	4.7627	700	0.577438	0.033689	0.0194504	0.599448	0.555428															0.00113495	0.0022699
GlyPa apo	103	110	ALENACDE	864.34	4.78003	750	0.591027	0.037287	0.0215277	0.615388	0.566666															0.00139032	0.00278064
GlyPa apo	103	110	ALENACDE	864.34	4.76539	950	0.685177	0.052762	0.0304622	0.719648	0.650706															0.00278383	0.00556766
GlyPa apo	103	110	ALENACDE	864.34	4.76328	1000	0.66803	0.043172	0.0249254	0.696236	0.639824															0.00186382	0.00372764
GlyPa apo	103	110	ALENACDE	864.34	4.76986	3000	1.01234	0.052293	0.0301914	1.0465	0.978172															0.00273456	0.00546912
GlyPa apo	103	110	ALENACDE	864.34	4.73898	9000	1.37565	0.04645	0.0268179	1.40599	1.3453															0.0021576	0.0043152
GlyPa apo	103	110	ALENACDE	864.34	4.77864	10000	1.42212	0.043597	0.0251707	1.4506	1.39363															0.0019007	0.0038014
GlyPa apo	103	110	ALENACDE	864.34	4.78272	20000	1.68136	0.057686	0.033305	1.71905	1.64367															0.00332767	0.00665535
GlyPa apo	103	110	ALENACDE	864.34	4.7721	30000	1.80226	0.088312	0.050987	1.85996	1.74456															0.00779901	0.015598
GlyPa apo	103	110	ALENACDE	864.34	4.76388	50000	1.89563	0.050304	0.029043	1.92849	1.86276															0.00253049	0.00506098
GlyPa apo	103	110	ALENACDE	864.34	4.76015	150000	2.02647	0.041732	0.024094	2.05373	1.9992															0.00174156	0.00348312
GlyPa apo	103	110	ALENACDE	864.34	4.78426	300000	2.05823	0.06165	0.0355936	2.09851	2.01795															0.00380072	0.00760145
GlyPa caffeine eq	103	110	ALENACDE	864.34	4.75129	0	0	0	0	0	0															0	0
GlyPa caffeine eq	103	110	ALENACDE	864.34	4.75685	50	0.146633	0.00574	0.00331399	0.150383	0.142883															3.29476e-05	6.58952e-05
GlyPa caffeine eq	103	110	ALENACDE	864.34	4.78299	100	0.194138	0.019757	0.0114067	0.207046	0.18123															0.000390339	0.000780678
GlyPa caffeine eq	103	110	ALENACDE	864.34	4.77153	150	0.241655	0.008051	0.00464825	0.246915	0.236395															6.48186e-05	0.000129637
GlyPa caffeine eq	103	110	ALENACDE	864.34	4.81776	250	0.331886	0.011924	0.00688432	0.339676	0.324096															0.000142182	0.000284364
GlyPa caffeine eq	103	110	ALENACDE	864.34	4.75747	350	0.363746	0.032393	0.0187021	0.384909	0.342583															0.00104931	0.00209861
GlyPa caffeine eq	103	110	ALENACDE	864.34	4.79311	450	0.446023	0.018716	0.0108057	0.458251	0.433795															0.000350289	0.000700577
GlyPa caffeine eq	103	110	ALENACDE	864.34	4.78221	500	0.534763	0.01764	0.0101845	0.546288	0.523238															0.00031117	0.000622339
GlyPa caffeine eq	103	110	ALENACDE	864.34	4.77138	600	0.587877	0.015644	0.00903207	0.598098	0.577656															0.000244735	0.000489469
GlyPa caffeine eq	103	110	ALENACDE	864.34	4.80155	700	0.598208	0.02197	0.0126844	0.612562	0.583854															0.000482681	0.000965362
GlyPa caffeine eq	103	110	ALENACDE	864.34	4.77954	750	0.588631	0.008773	0.00506509	0.594363	0.582899															7.69655e-05	0.000153931
GlyPa caffeine eq	103	110	ALENACDE	864.34	4.76328	950	0.682882	0.004922	0.00284172	0.686098	0.679666															2.42261e-05	4.84522e-05
GlyPa caffeine eq	103	110	ALENACDE	864.34	4.78776	1000	0.674594	0.005543	0.00320025	0.678215	0.670973															3.07248e-05	6.14497e-05
GlyPa caffeine eq	103	110	ALENACDE	864.34	4.78727	3000	0.988856	0.024817	0.0143281	1.00507	0.972642															0.000615883	0.00123177
GlyPa caffeine eq	103	110	ALENACDE	864.34	4.77505	9000	1.38594	0.014528	0.00838774	1.39543	1.37645															0.000211063	0.000422126
GlyPa caffeine eq	103	110	ALENACDE	864.34	4.75448	10000	1.44896	0.012536	0.00723766	1.45715	1.44077															0.000157151	0.000314303
GlyPa caffeine eq	103	110	ALENACDE	864.34	4.77763	20000	1.67567	0.036305	0.0209607	1.69939	1.65195															0.00131805	0.00263611
GlyPa caffeine eq	103	110	ALENACDE	864.34	4.75934	30000	1.77513	0.010124	0.00584509	1.78175	1.76852															0.000102495	0.000204991
GlyPa caffeine eq	103	110	ALENACDE	864.34	4.77708	50000	1.90094	0.00272	0.00157039	1.90271	1.89916															7.3984e-06	1.47968e-05
GlyPa caffeine eq	103	110	ALENACDE	864.34	4.74593	150000	2.00959	0.035534	0.0205156	2.03281	1.98637															0.00126267	0.00252533
GlyPa caffeine eq	103	110	ALENACDE	864.34	4.77431	300000	1.99836	0.035198	0.0203216	2.02136	1.97536															0.0012389	0.0024778
GlyPa caffeine noneq	103	110	ALENACDE	864.34	4.75129	0	0	0	0	0	0															0	0
GlyPa caffeine noneq	103	110	ALENACDE	864.34	4.73168	50	0.19272	0.01441	0.00831962	0.202135	0.183305															0.000207648	0.000415296
GlyPa caffeine noneq	103	110	ALENACDE	864.34	4.74565	100	0.244254	0.019162	0.0110632	0.256773	0.231735															0.000367182	0.000734364
GlyPa caffeine noneq	103	110	ALENACDE	864.34	4.74642	150	0.254066	0.017494	0.0101002	0.265495	0.242637															0.00030604	0.00061208
GlyPa caffeine noneq	103	110	ALENACDE	864.34	4.77448	250	0.383414	0.033704	0.019459	0.405434	0.361394															0.00113596	0.00227192
GlyPa caffeine noneq	103	110	ALENACDE	864.34	4.73387	350	0.422154	0.037279	0.021523	0.44651	0.397798															0.00138972	0.00277945
GlyPa caffeine noneq	103	110	ALENACDE	864.34	4.77376	450	0.503773	0.013198	0.00761987	0.512396	0.49515															0.000174187	0.000348374
GlyPa caffeine noneq	103	110	ALENACDE	864.34	4.76401	500	0.62656	0.020676	0.0119373	0.640068	0.613052															0.000427497	0.000854994
GlyPa caffeine noneq	103	110	ALENACDE	864.34	4.75816	600	0.650443	0.017058	0.00984844	0.661588	0.639298															0.000290975	0.000581951
GlyPa caffeine noneq	103	110	ALENACDE	864.34	4.75885	700	0.714014	0.028197	0.0162795	0.732436	0.695592															0.000795071	0.00159014
GlyPa caffeine noneq	103	110	ALENACDE	864.34	4.77325	750	0.713107	0.019637	0.0113374	0.725937	0.700277															0.000385612	0.000771224
GlyPa caffeine noneq	103	110	ALENACDE	864.34	4.74938	950	0.803948	0.005468	0.00315695	0.80752	0.800376															2.9899e-05	5.9798e-05
GlyPa caffeine noneq	103	110	ALENACDE	864.34	4.78935	1000	0.790946	0.033455	0.0193153	0.812803	0.769089															0.00111924	0.00223847
GlyPa caffeine noneq	103	110	ALENACDE	864.34	4.76647	3000	1.1361	0.041055	0.0237031	1.16293	1.10928															0.00168551	0.00337103
GlyPa caffeine noneq	103	110	ALENACDE	864.34	4.75534	9000	1.58467	0.039272	0.0226737	1.61033	1.55901															0.00154229	0.00308458
GlyPa caffeine noneq	103	110	ALENACDE	864.34	4.74265	10000	1.62739	0.034732	0.0200525	1.65008	1.6047															0.00120631	0.00241262
GlyPa caffeine noneq	103	110	ALENACDE	864.34	4.73457	20000	1.9153	0.033711	0.0194631	1.93733	1.89328															0.00113643	0.00227286
GlyPa caffeine noneq	103	110	ALENACDE	864.34	4.73166	30000	2.04317	0.055589	0.0320943	2.07949	2.00685															0.00309014	0.00618027
GlyPa caffeine noneq	103	110	ALENACDE	864.34	4.75755	50000	2.12333	0.024952	0.014406	2.13963	2.10703															0.000622602	0.0012452
GlyPa caffeine noneq	103	110	ALENACDE	864.34	4.76242	150000	2.19913	0.063152	0.0364608	2.24039	2.15787															0.00398818	0.00797635
GlyPa caffeine noneq	103	110	ALENACDE	864.34	4.72387	300000	2.22003	0.043208	0.0249462	2.24826	2.1918															0.00186693	0.00373386
GlyPa apo	110	118	EATYQLGLD	1009.48	5.65616	0	0	0	0	0	0															0	0
GlyPa apo	110	118	EATYQLGLD	1009.48	5.68939	50	0.07687	0.069249	0.0399809	0.122113	0.0316273															0.00479542	0.00959085
GlyPa apo	110	118	EATYQLGLD	1009.48	5.68258	100	0.104249	0.071266	0.0411454	0.150809	0.0576885															0.00507884	0.0101577
GlyPa apo	110	118	EATYQLGLD	1009.48	5.69684	150	0.064214	0.08963	0.0517479	0.122772	0.00565573															0.00803354	0.0160671
GlyPa apo	110	118	EATYQLGLD	1009.48	5.68659	250	0.095693	0.080037	0.0462094	0.147984	0.0434022															0.00640592	0.0128118
GlyPa apo	110	118	EATYQLGLD	1009.48	5.69143	350	0.113632	0.058676	0.0338766	0.151967	0.075297															0.00344287	0.00688575
GlyPa apo	110	118	EATYQLGLD	1009.48	5.67768	450	0.133788	0.059615	0.0344187	0.172736	0.0948395															0.00355395	0.0071079
GlyPa apo	110	118	EATYQLGLD	1009.48	5.68325	500	0.170911	0.032795	0.0189342	0.192337	0.149485															0.00107551	0.00215102
GlyPa apo	110	118	EATYQLGLD	1009.48	5.68246	600	0.184714	0.06318	0.036477	0.225992	0.143436															0.00399171	0.00798342
GlyPa apo	110	118	EATYQLGLD	1009.48	5.67574	700	0.16601	0.070905	0.040937	0.212335	0.119685															0.00502752	0.010055
GlyPa apo	110	118	EATYQLGLD	1009.48	5.69358	750	0.166796	0.070018	0.0404249	0.212541	0.121051															0.00490252	0.00980504
GlyPa apo	110	118	EATYQLGLD	1009.48	5.67978	950	0.199566	0.091526	0.0528426	0.259363	0.139769															0.00837701	0.016754
GlyPa apo	110	118	EATYQLGLD	1009.48	5.68292	1000	0.196559	0.058407	0.0337213	0.234718	0.1584															0.00341138	0.00682276
GlyPa apo	110	118	EATYQLGLD	1009.48	5.68156	3000	0.321018	0.046153	0.0266464	0.351171	0.290865															0.0021301	0.0042602
GlyPa apo	110	118	EATYQLGLD	1009.48	5.67337	9000	0.479309	0.105591	0.060963	0.548295	0.410323															0.0111495	0.0222989
GlyPa apo	110	118	EATYQLGLD	1009.48	5.70373	10000	0.505291	0.080453	0.0464496	0.557854	0.452728															0.00647269	0.0129454
GlyPa apo	110	118	EATYQLGLD	1009.48	5.70225	20000	0.630732	0.109331	0.0631223	0.702162	0.559302															0.0119533	0.0239065
GlyPa apo	110	118	EATYQLGLD	1009.48	5.7035	30000	0.691097	0.057137	0.0329881	0.728427	0.653767															0.00326464	0.00652927
GlyPa apo	110	118	EATYQLGLD	1009.48	5.71183	50000	0.78579	0.183747	0.106086	0.905838	0.665742															0.033763	0.0675259
GlyPa apo	110	118	EATYQLGLD	1009.48	5.69144	150000	1.02388	0.191853	0.110766	1.14922	0.898531															0.0368076	0.0736151
GlyPa apo	110	118	EATYQLGLD	1009.48	5.71193	300000	1.07153	0.141603	0.0817545	1.16405	0.97902															0.0200514	0.0401028
GlyPa caffeine eq	110	118	EATYQLGLD	1009.48	5.65616	0	0	0	0	0	0															0	0
GlyPa caffeine eq	110	118	EATYQLGLD	1009.48	5.68075	50	0.079264	0.065289	0.0376946	0.121919	0.0366085															0.00426265	0.00852531
GlyPa caffeine eq	110	118	EATYQLGLD	1009.48	5.69497	100	0.125801	0.086292	0.0498207	0.182178	0.0694236															0.00744631	0.0148926
GlyPa caffeine eq	110	118	EATYQLGLD	1009.48	5.68712	150	0.110333	0.076202	0.0439952	0.160118	0.0605477															0.00580674	0.0116135
GlyPa caffeine eq	110	118	EATYQLGLD	1009.48	5.7023	250	0.099203	0.068321	0.0394451	0.143839	0.0545666															0.00466776	0.00933552
GlyPa caffeine eq	110	118	EATYQLGLD	1009.48	5.68886	350	0.115351	0.066816	0.0385762	0.159004	0.0716979															0.00446438	0.00892876
GlyPa caffeine eq	110	118	EATYQLGLD	1009.48	5.70062	450	0.130724	0.058249	0.0336301	0.16878	0.092668															0.00339295	0.00678589
GlyPa caffeine eq	110	118	EATYQLGLD	1009.48	5.70243	500	0.162117	0.045068	0.02602	0.191561	0.132673															0.00203112	0.00406225
GlyPa caffeine eq	110	118	EATYQLGLD	1009.48	5.70676	600	0.199769	0.06238	0.0360151	0.240524	0.159014															0.00389126	0.00778253
GlyPa caffeine eq	110	118	EATYQLGLD	1009.48	5.7108	700	0.208978	0.018698	0.0107953	0.221194	0.196762															0.000349615	0.00069923
GlyPa caffeine eq	110	118	EATYQLGLD	1009.48	5.72377	750	0.20051	0.035489	0.0204896	0.223696	0.177324															0.00125947	0.00251894
GlyPa caffeine eq	110	118	EATYQLGLD	1009.48	5.70136	950	0.207198	0.05914	0.0341445	0.245836	0.16856															0.00349754	0.00699508
GlyPa caffeine eq	110	118	EATYQLGLD	1009.48	5.71733	1000	0.220073	0.0456	0.0263272	0.249865	0.190281															0.00207936	0.00415872
GlyPa caffeine eq	110	118	EATYQLGLD	1009.48	5.71967	3000	0.319117	0.151044	0.0872053	0.417799	0.220435															0.0228143	0.0456286
GlyPa caffeine eq	110	118	EATYQLGLD	1009.48	5.70486	9000	0.589506	0.054686	0.031573	0.625234	0.553778															0.00299056	0.00598112
GlyPa caffeine eq	110	118	EATYQLGLD	1009.48	5.70297	10000	0.585577	0.093171	0.0537923	0.646449	0.524705															0.00868084	0.0173617
GlyPa caffeine eq	110	118	EATYQLGLD	1009.48	5.708	20000	0.700321	0.139299	0.0804243	0.79133	0.609312															0.0194042	0.0388084
GlyPa caffeine eq	110	118	EATYQLGLD	1009.48	5.70696	30000	0.908317	0.093442	0.0539488	0.969366	0.847268															0.00873141	0.0174628
GlyPa caffeine eq	110	118	EATYQLGLD	1009.48	5.70398	50000	0.845075	0.057134	0.0329863	0.882403	0.807747															0.00326429	0.00652859
GlyPa caffeine eq	110	118	EATYQLGLD	1009.48	5.69643	150000	1.20858	0.164778	0.0951346	1.31624	1.10093															0.0271518	0.0543036
GlyPa caffeine eq	110	118	EATYQLGLD	1009.48	5.70266	300000	1.48717	0.064721	0.0373667	1.52945	1.44488															0.00418881	0.00837762
GlyPa caffeine noneq	110	118	EATYQLGLD	1009.48	5.65616	0	0	0	0	0	0															0	0
GlyPa caffeine noneq	110	118	EATYQLGLD	1009.48	5.67438	50	0.130055	0.018906	0.0109154	0.142407	0.117703															0.000357437	0.000714874
GlyPa caffeine noneq	110	118	EATYQLGLD	1009.48	5.67958	100	0.167321	0.031314	0.0180791	0.187779	0.146863															0.000980567	0.00196113
GlyPa caffeine noneq	110	118	EATYQLGLD	1009.48	5.69184	150	0.158495	0.018982	0.0109593	0.170897	0.146093															0.000360316	0.000720633
GlyPa caffeine noneq	110	118	EATYQLGLD	1009.48	5.71213	250	0.16625	0.024212	0.0139788	0.182069	0.150431															0.000586221	0.00117244
GlyPa caffeine noneq	110	118	EATYQLGLD	1009.48	5.67902	350	0.177287	0.026281	0.0151733	0.194457	0.160117															0.000690691	0.00138138
GlyPa caffeine noneq	110	118	EATYQLGLD	1009.48	5.71091	450	0.175357	0.020059	0.0115811	0.188462	0.162252															0.000402363	0.000804727
GlyPa caffeine noneq	110	118	EATYQLGLD	1009.48	5.69668	500	0.247561	0.027723	0.0160059	0.265673	0.229449															0.000768565	0.00153713
GlyPa caffeine noneq	110	118	EATYQLGLD	1009.48	5.69633	600	0.252919	0.031161	0.0179908	0.273278	0.23256															0.000971008	0.00194202
GlyPa caffeine noneq	110	118	EATYQLGLD	1009.48	5.69169	700	0.296651	0.053032	0.030618	0.331299	0.262003															0.00281239	0.00562479
GlyPa caffeine noneq	110	118	EATYQLGLD	1009.48	5.70613	750	0.289344	0.04738	0.0273549	0.320299	0.258389															0.00224486	0.00448973
GlyPa caffeine noneq	110	118	EATYQLGLD	1009.48	5.68914	950	0.297886	0.019168	0.0110666	0.310409	0.285363															0.000367412	0.000734824
GlyPa caffeine noneq	110	118	EATYQLGLD	1009.48	5.70812	1000	0.305689	0.048089	0.0277642	0.337107	0.274271															0.00231255	0.0046251
GlyPa caffeine noneq	110	118	EATYQLGLD	1009.48	5.70657	3000	0.423806	0.05279	0.0304783	0.458295	0.389317															0.00278678	0.00557357
GlyPa caffeine noneq	110	118	EATYQLGLD	1009.48	5.68446	9000	0.694514	0.024433	0.0141064	0.710477	0.678551															0.000596971	0.00119394
GlyPa caffeine noneq	110	118	EATYQLGLD	1009.48	5.69441	10000	0.700812	0.048472	0.0279853	0.73248	0.669144															0.00234953	0.00469907
GlyPa caffeine noneq	110	118	EATYQLGLD	1009.48	5.69055	20000	0.874897	0.05641	0.0325683	0.911752	0.838042															0.00318209	0.00636418
GlyPa caffeine noneq	110	118	EATYQLGLD	1009.48	5.69557	30000	0.96354	0.078895	0.04555	1.01508	0.911995															0.00622442	0.0124488
GlyPa caffeine noneq	110	118	EATYQLGLD	1009.48	5.68521	50000	0.954323	0.088728	0.0512271	1.01229	0.896354															0.00787266	0.0157453
GlyPa caffeine noneq	110	118	EATYQLGLD	1009.48	5.70999	150000	1.09734	0.143	0.0825611	1.19077	1.00391															0.020449	0.040898
GlyPa caffeine noneq	110	118	EATYQLGLD	1009.48	5.67913	300000	1.30047	0.161981	0.0935198	1.40629	1.19464															0.0262378	0.0524757
GlyPa apo	111	118	ATYQLGLD	880.441	5.62186	0	0	0	0	0	0															0	0
GlyPa apo	111	118	ATYQLGLD	880.441	5.66728	50	0.117681	0.023471	0.013551	0.133015	0.102347															0.000550888	0.00110178
GlyPa apo	111	118	ATYQLGLD	880.441	5.66001	100	0.110181	0.00164	0.000946854	0.111252	0.10911															2.6896e-06	5.3792e-06
GlyPa apo	111	118	ATYQLGLD	880.441	5.66116	150	0.124496	0.003774	0.00217892	0.126962	0.12203															1.42431e-05	2.84862e-05
GlyPa apo	111	118	ATYQLGLD	880.441	5.65662	250	0.152051	0.015749	0.00909269	0.16234	0.141762															0.000248031	0.000496062
GlyPa apo	111	118	ATYQLGLD	880.441	5.68191	350	0.133064	0.011186	0.00645824	0.140372	0.125756															0.000125127	0.000250253
GlyPa apo	111	118	ATYQLGLD	880.441	5.64008	450	0.158878	0.015812	0.00912906	0.169209	0.148547															0.000250019	0.000500039
GlyPa apo	111	118	ATYQLGLD	880.441	5.63936	500	0.174587	0.03101	0.0179036	0.194847	0.154327															0.00096162	0.00192324
GlyPa apo	111	118	ATYQLGLD	880.441	5.65205	600	0.187772	0.016822	0.00971219	0.198762	0.176782															0.00028298	0.000565959
GlyPa apo	111	118	ATYQLGLD	880.441	5.63901	700	0.19048	0.018242	0.010532	0.202398	0.178562															0.000332771	0.000665541
GlyPa apo	111	118	ATYQLGLD	880.441	5.65719	750	0.202494	0.019374	0.0111856	0.215152	0.189836															0.000375352	0.000750704
GlyPa apo	111	118	ATYQLGLD	880.441	5.62991	950	0.215661	0.016795	0.0096966	0.226634	0.204688															0.000282072	0.000564144
GlyPa apo	111	118	ATYQLGLD	880.441	5.64436	1000	0.202774	0.015897	0.00917814	0.21316	0.192388															0.000252715	0.000505429
GlyPa apo	111	118	ATYQLGLD	880.441	5.6468	3000	0.294848	0.027833	0.0160694	0.313032	0.276664															0.000774676	0.00154935
GlyPa apo	111	118	ATYQLGLD	880.441	5.63486	9000	0.407225	0.025262	0.014585	0.42373	0.39072															0.000638169	0.00127634
GlyPa apo	111	118	ATYQLGLD	880.441	5.65106	10000	0.43226	0.088076	0.0508507	0.489803	0.374717															0.00775738	0.0155148
GlyPa apo	111	118	ATYQLGLD	880.441	5.66277	20000	0.470338	0.028918	0.0166958	0.489231	0.451445															0.000836251	0.0016725
GlyPa apo	111	118	ATYQLGLD	880.441	5.65388	30000	0.678776	0.059511	0.0343587	0.717657	0.639895															0.00354156	0.00708312
GlyPa apo	111	118	ATYQLGLD	880.441	5.65834	50000	0.659984	0.108634	0.0627199	0.730958	0.58901															0.0118013	0.0236027
GlyPa apo	111	118	ATYQLGLD	880.441	5.63545	150000	0.817745	0.06447	0.0372218	0.859865	0.775625															0.00415638	0.00831276
GlyPa apo	111	118	ATYQLGLD	880.441	5.66735	300000	0.829686	0.02003	0.0115643	0.842772	0.8166															0.000401201	0.000802402
GlyPa caffeine eq	111	118	ATYQLGLD	880.441	5.62186	0	0	0	0	0	0															0	0
GlyPa caffeine eq	111	118	ATYQLGLD	880.441	5.64007	50	0.12584	0.023001	0.0132796	0.140867	0.110813															0.000529046	0.00105809
GlyPa caffeine eq	111	118	ATYQLGLD	880.441	5.66087	100	0.085254	0.034796	0.0200895	0.107987	0.0625206															0.00121076	0.00242152
GlyPa caffeine eq	111	118	ATYQLGLD	880.441	5.64673	150	0.126118	0.002411	0.00139199	0.127693	0.124543															5.81292e-06	1.16258e-05
GlyPa caffeine eq	111	118	ATYQLGLD	880.441	5.67553	250	0.122171	0.030631	0.0176848	0.142183	0.102159															0.000938258	0.00187652
GlyPa caffeine eq	111	118	ATYQLGLD	880.441	5.63694	350	0.135158	0.01677	0.00968216	0.146114	0.124202															0.000281233	0.000562466
GlyPa caffeine eq	111	118	ATYQLGLD	880.441	5.65473	450	0.141243	0.029137	0.0168223	0.160279	0.122207															0.000848965	0.00169793
GlyPa caffeine eq	111	118	ATYQLGLD	880.441	5.65891	500	0.151076	0.020267	0.0117012	0.164317	0.137835															0.000410751	0.000821503
GlyPa caffeine eq	111	118	ATYQLGLD	880.441	5.65063	600	0.16314	0.011074	0.00639358	0.170375	0.155905															0.000122633	0.000245267
GlyPa caffeine eq	111	118	ATYQLGLD	880.441	5.66518	700	0.170061	0.002639	0.00152363	0.171785	0.168337															6.96432e-06	1.39286e-05
GlyPa caffeine eq	111	118	ATYQLGLD	880.441	5.6689	750	0.178352	0.017337	0.0100095	0.189679	0.167025															0.000300572	0.000601143
GlyPa caffeine eq	111	118	ATYQLGLD	880.441	5.64823	950	0.203007	0.014683	0.00847723	0.2126	0.193414															0.00021559	0.000431181
GlyPa caffeine eq	111	118	ATYQLGLD	880.441	5.66335	1000	0.185785	0.017808	0.0102815	0.19742	0.17415															0.000317125	0.00063425
GlyPa caffeine eq	111	118	ATYQLGLD	880.441	5.66371	3000	0.29408	0.010448	0.00603216	0.300906	0.287254															0.000109161	0.000218321
GlyPa caffeine eq	111	118	ATYQLGLD	880.441	5.64276	9000	0.515816	0.05226	0.0301723	0.549959	0.481673															0.00273111	0.00546222
GlyPa caffeine eq	111	118	ATYQLGLD	880.441	5.64863	10000	0.512578	0.064697	0.0373528	0.554847	0.470309															0.0041857	0.0083714
GlyPa caffeine eq	111	118	ATYQLGLD	880.441	5.65467	20000	0.702944	0.030129	0.017395	0.722628	0.68326															0.000907757	0.00181551
GlyPa caffeine eq	111	118	ATYQLGLD	880.441	5.64038	30000	0.785584	0.003775	0.0021795	0.78805	0.783118															1.42506e-05	2.85013e-05
GlyPa caffeine eq	111	118	ATYQLGLD	880.441	5.66144	50000	0.868798	0.007902	0.00456222	0.873961	0.863635															6.24416e-05	0.000124883
GlyPa caffeine eq	111	118	ATYQLGLD	880.441	5.63858	150000	1.08578	0.056432	0.032581	1.12265	1.04891															0.00318457	0.00636914
GlyPa caffeine eq	111	118	ATYQLGLD	880.441	5.65867	300000	1.27006	0.089536	0.0516936	1.32856	1.21157															0.0080167	0.0160334
GlyPa caffeine noneq	111	118	ATYQLGLD	880.441	5.62186	0	0	0	0	0	0															0	0
GlyPa caffeine noneq	111	118	ATYQLGLD	880.441	5.65066	50	0.123783	0.025783	0.0148858	0.140628	0.106938															0.000664763	0.00132953
GlyPa caffeine noneq	111	118	ATYQLGLD	880.441	5.6446	100	0.134666	0.009502	0.00548598	0.140874	0.128458															9.0288e-05	0.000180576
GlyPa caffeine noneq	111	118	ATYQLGLD	880.441	5.66615	150	0.148692	0.015377	0.00887792	0.158738	0.138646															0.000236452	0.000472904
GlyPa caffeine noneq	111	118	ATYQLGLD	880.441	5.67341	250	0.146306	0.003541	0.0020444	0.148619	0.143993															1.25387e-05	2.50774e-05
GlyPa caffeine noneq	111	118	ATYQLGLD	880.441	5.64039	350	0.164098	0.010823	0.00624866	0.171169	0.157027															0.000117137	0.000234275
GlyPa caffeine noneq	111	118	ATYQLGLD	880.441	5.69203	450	0.176343	0.01403	0.00810022	0.185509	0.167177															0.000196841	0.000393682
GlyPa caffeine noneq	111	118	ATYQLGLD	880.441	5.68503	500	0.224427	0.024726	0.0142756	0.240581	0.208273															0.000611375	0.00122275
GlyPa caffeine noneq	111	118	ATYQLGLD	880.441	5.66211	600	0.239153	0.012681	0.00732138	0.247438	0.230868															0.000160808	0.000321616
GlyPa caffeine noneq	111	118	ATYQLGLD	880.441	5.64557	700	0.253883	0.011418	0.00659219	0.261343	0.246423															0.000130371	0.000260741
GlyPa caffeine noneq	111	118	ATYQLGLD	880.441	5.66983	750	0.21605	0.00862	0.00497676	0.221682	0.210418															7.43044e-05	0.000148609
GlyPa caffeine noneq	111	118	ATYQLGLD	880.441	5.6529	950	0.245254	0.030378	0.0175387	0.265101	0.225407															0.000922823	0.00184565
GlyPa caffeine noneq	111	118	ATYQLGLD	880.441	5.68507	1000	0.249723	0.01872	0.010808	0.261953	0.237493															0.000350438	0.000700877
GlyPa caffeine noneq	111	118	ATYQLGLD	880.441	5.6696	3000	0.378684	0.021379	0.0123432	0.392652	0.364716															0.000457062	0.000914123
GlyPa caffeine noneq	111	118	ATYQLGLD	880.441	5.66237	9000	0.589725	0.013495	0.00779134	0.598542	0.580908															0.000182115	0.00036423
GlyPa caffeine noneq	111	118	ATYQLGLD	880.441	5.68784	10000	0.585587	0.019479	0.0112462	0.598313	0.572861															0.000379431	0.000758863
GlyPa caffeine noneq	111	118	ATYQLGLD	880.441	5.64789	20000	0.7626	0.046252	0.0267036	0.792818	0.732382															0.00213925	0.0042785
GlyPa caffeine noneq	111	118	ATYQLGLD	880.441	5.66017	30000	0.825044	0.008893	0.00513438	0.830854	0.819234															7.90854e-05	0.000158171
GlyPa caffeine noneq	111	118	ATYQLGLD	880.441	5.65988	50000	0.860487	0.003239	0.00187004	0.862603	0.858371															1.04911e-05	2.09822e-05
GlyPa caffeine noneq	111	118	ATYQLGLD	880.441	5.67403	150000	0.999733	0.041704	0.0240778	1.02698	0.972486															0.00173922	0.00347845
GlyPa caffeine noneq	111	118	ATYQLGLD	880.441	5.65161	300000	1.22553	0.046441	0.0268127	1.25588	1.19519															0.00215677	0.00431353
GlyPa apo	111	119	ATYQLGLDM	1011.48	6.07238	0	0	0	0	0	0															0	0
GlyPa apo	111	119	ATYQLGLDM	1011.48	6.09207	50	0.091336	0.08151	0.0470598	0.144589	0.0380828															0.00664388	0.0132878
GlyPa apo	111	119	ATYQLGLDM	1011.48	6.09984	100	0.059294	0.114377	0.0660356	0.13402	-0.0154323															0.0130821	0.0261642
GlyPa apo	111	119	ATYQLGLDM	1011.48	6.10305	150	0.06671	0.103551	0.0597852	0.134363	-0.00094332															0.0107228	0.0214456
GlyPa apo	111	119	ATYQLGLDM	1011.48	6.09821	250	0.056601	0.090719	0.0523766	0.115871	-0.00266875															0.00822994	0.0164599
GlyPa apo	111	119	ATYQLGLDM	1011.48	6.11262	350	0.069422	0.094638	0.0546393	0.131252	0.00759184															0.00895635	0.0179127
GlyPa apo	111	119	ATYQLGLDM	1011.48	6.07468	450	0.088513	0.102562	0.0592142	0.15552	0.0215058															0.010519	0.0210379
GlyPa apo	111	119	ATYQLGLDM	1011.48	6.08785	500	0.164351	0.126777	0.0731947	0.247179	0.0815234															0.0160724	0.0321448
GlyPa apo	111	119	ATYQLGLDM	1011.48	6.09072	600	0.160044	0.152685	0.0881527	0.259798	0.0602898															0.0233127	0.0466254
GlyPa apo	111	119	ATYQLGLDM	1011.48	6.08214	700	0.156359	0.137923	0.0796299	0.246469	0.0662493															0.0190228	0.0380455
GlyPa apo	111	119	ATYQLGLDM	1011.48	6.10378	750	0.163905	0.156109	0.0901296	0.265896	0.0619138															0.02437	0.04874
GlyPa apo	111	119	ATYQLGLDM	1011.48	6.08439	950	0.188394	0.115114	0.0664611	0.263602	0.113186															0.0132512	0.0265025
GlyPa apo	111	119	ATYQLGLDM	1011.48	6.10006	1000	0.187852	0.141904	0.0819283	0.280563	0.0951414															0.0201367	0.0402735
GlyPa apo	111	119	ATYQLGLDM	1011.48	6.08523	3000	0.254732	0.165723	0.0956802	0.363004	0.14646															0.0274641	0.0549282
GlyPa apo	111	119	ATYQLGLDM	1011.48	6.0878	9000	0.442621	0.139457	0.0805155	0.533733	0.351509															0.0194483	0.0388965
GlyPa apo	111	119	ATYQLGLDM	1011.48	6.09501	10000	0.49188	0.110642	0.0638792	0.564166	0.419594															0.0122417	0.0244833
GlyPa apo	111	119	ATYQLGLDM	1011.48	6.10673	20000	0.608729	0.133654	0.0771652	0.69605	0.521408															0.0178634	0.0357268
GlyPa apo	111	119	ATYQLGLDM	1011.48	6.101	30000	0.682184	0.185938	0.107351	0.803663	0.560705															0.0345729	0.0691459
GlyPa apo	111	119	ATYQLGLDM	1011.48	6.08931	50000	0.747543	0.148395	0.0856759	0.844494	0.650592															0.0220211	0.0440422
GlyPa apo	111	119	ATYQLGLDM	1011.48	6.07924	150000	1.05573	0.229146	0.132298	1.20544	0.906024															0.0525079	0.105016
GlyPa apo	111	119	ATYQLGLDM	1011.48	6.09202	300000	1.3357	0.301542	0.174095	1.53271	1.13869															0.0909276	0.181855
GlyPa caffeine eq	111	119	ATYQLGLDM	1011.48	6.07238	0	0	0	0	0	0															0	0
GlyPa caffeine eq	111	119	ATYQLGLDM	1011.48	6.11285	50	0.049808	0.067867	0.039183	0.0941478	0.00546823															0.00460593	0.00921186
GlyPa caffeine eq	111	119	ATYQLGLDM	1011.48	6.11427	100	0.073934	0.087899	0.0507485	0.131361	0.0165067															0.00772623	0.0154525
GlyPa caffeine eq	111	119	ATYQLGLDM	1011.48	6.10211	150	0.095316	0.085706	0.0494824	0.151311	0.0393214															0.00734552	0.014691
GlyPa caffeine eq	111	119	ATYQLGLDM	1011.48	6.11452	250	0.085876	0.099258	0.0573066	0.150725	0.0210274															0.00985215	0.0197043
GlyPa caffeine eq	111	119	ATYQLGLDM	1011.48	6.09102	350	0.058165	0.10452	0.0603447	0.126451	-0.0101214															0.0109244	0.0218489
GlyPa caffeine eq	111	119	ATYQLGLDM	1011.48	6.11156	450	0.106514	0.094567	0.0545983	0.168298	0.0447302															0.00894292	0.0178858
GlyPa caffeine eq	111	119	ATYQLGLDM	1011.48	6.10783	500	0.134846	0.120839	0.0697664	0.213794	0.0558979															0.0146021	0.0292041
GlyPa caffeine eq	111	119	ATYQLGLDM	1011.48	6.10241	600	0.159032	0.136859	0.0790156	0.248447	0.0696175															0.0187304	0.0374608
GlyPa caffeine eq	111	119	ATYQLGLDM	1011.48	6.10256	700	0.194515	0.118052	0.0681574	0.271642	0.117388															0.0139363	0.0278725
GlyPa caffeine eq	111	119	ATYQLGLDM	1011.48	6.11532	750	0.149473	0.135546	0.0782575	0.23803	0.0609163															0.0183727	0.0367454
GlyPa caffeine eq	111	119	ATYQLGLDM	1011.48	6.09523	950	0.1846	0.136773	0.0789659	0.273958	0.0952416															0.0187069	0.0374137
GlyPa caffeine eq	111	119	ATYQLGLDM	1011.48	6.12553	1000	0.187847	0.148183	0.0855535	0.28466	0.0910341															0.0219582	0.0439164
GlyPa caffeine eq	111	119	ATYQLGLDM	1011.48	6.11485	3000	0.286776	0.125918	0.0726988	0.369042	0.20451															0.0158553	0.0317107
GlyPa caffeine eq	111	119	ATYQLGLDM	1011.48	6.09835	9000	0.481945	0.184072	0.106274	0.602205	0.361685															0.0338825	0.067765
GlyPa caffeine eq	111	119	ATYQLGLDM	1011.48	6.09821	10000	0.486402	0.178401	0.103	0.602957	0.369847															0.0318269	0.0636538
GlyPa caffeine eq	111	119	ATYQLGLDM	1011.48	6.10319	20000	0.679507	0.191189	0.110383	0.804417	0.554597															0.0365532	0.0731065
GlyPa caffeine eq	111	119	ATYQLGLDM	1011.48	6.10908	30000	0.850388	0.133389	0.0770122	0.937535	0.763241															0.0177926	0.0355853
GlyPa caffeine eq	111	119	ATYQLGLDM	1011.48	6.10981	50000	0.952722	0.227269	0.131214	1.1012	0.80424															0.0516512	0.103302
GlyPa caffeine eq	111	119	ATYQLGLDM	1011.48	6.09207	150000	1.39827	0.163848	0.0945977	1.50531	1.29122															0.0268462	0.0536923
GlyPa caffeine eq	111	119	ATYQLGLDM	1011.48	6.09365	300000	1.86184	0.217289	0.125452	2.00381	1.71988															0.0472145	0.094429
GlyPa caffeine noneq	111	119	ATYQLGLDM	1011.48	6.07238	0	0	0	0	0	0															0	0
GlyPa caffeine noneq	111	119	ATYQLGLDM	1011.48	6.08596	50	0.156858	0.069449	0.0400964	0.202231	0.111485															0.00482316	0.00964633
GlyPa caffeine noneq	111	119	ATYQLGLDM	1011.48	6.08812	100	0.226579	0.066149	0.0381911	0.269796	0.183362															0.00437569	0.00875138
GlyPa caffeine noneq	111	119	ATYQLGLDM	1011.48	6.11498	150	0.192067	0.064827	0.0374279	0.234421	0.149713															0.00420254	0.00840508
GlyPa caffeine noneq	111	119	ATYQLGLDM	1011.48	6.10999	250	0.181959	0.069905	0.0403597	0.22763	0.136288															0.00488671	0.00977342
GlyPa caffeine noneq	111	119	ATYQLGLDM	1011.48	6.08561	350	0.210288	0.067453	0.038944	0.254357	0.166219															0.00454991	0.00909981
GlyPa caffeine noneq	111	119	ATYQLGLDM	1011.48	6.12014	450	0.233789	0.068978	0.0398245	0.278855	0.188723															0.00475796	0.00951593
GlyPa caffeine noneq	111	119	ATYQLGLDM	1011.48	6.11992	500	0.262032	0.065314	0.0377091	0.304704	0.21936															0.00426592	0.00853184
GlyPa caffeine noneq	111	119	ATYQLGLDM	1011.48	6.09363	600	0.27019	0.064675	0.0373401	0.312444	0.227936															0.00418286	0.00836571
GlyPa caffeine noneq	111	119	ATYQLGLDM	1011.48	6.10232	700	0.295153	0.065058	0.0375613	0.337658	0.252648															0.00423254	0.00846509
GlyPa caffeine noneq	111	119	ATYQLGLDM	1011.48	6.11337	750	0.298621	0.067513	0.0389786	0.342729	0.254513															0.00455801	0.00911601
GlyPa caffeine noneq	111	119	ATYQLGLDM	1011.48	6.08915	950	0.338508	0.065294	0.0376975	0.381167	0.295849															0.00426331	0.00852661
GlyPa caffeine noneq	111	119	ATYQLGLDM	1011.48	6.10079	1000	0.304259	0.069334	0.04003	0.349557	0.258961															0.0048072	0.00961441
GlyPa caffeine noneq	111	119	ATYQLGLDM	1011.48	6.10279	3000	0.464356	0.069694	0.0402378	0.509889	0.418823															0.00485725	0.00971451
GlyPa caffeine noneq	111	119	ATYQLGLDM	1011.48	6.10046	9000	0.678622	0.066131	0.0381808	0.721828	0.635416															0.00437331	0.00874662
GlyPa caffeine noneq	111	119	ATYQLGLDM	1011.48	6.1	10000	0.723828	0.067719	0.0390976	0.768071	0.679585															0.00458586	0.00917173
GlyPa caffeine noneq	111	119	ATYQLGLDM	1011.48	6.10402	20000	0.845311	0.080794	0.0466464	0.898096	0.792526															0.00652767	0.0130553
GlyPa caffeine noneq	111	119	ATYQLGLDM	1011.48	6.09592	30000	0.968831	0.06789	0.0391963	1.01319	0.924476															0.00460905	0.0092181
GlyPa caffeine noneq	111	119	ATYQLGLDM	1011.48	6.10964	50000	1.06933	0.072261	0.0417199	1.11654	1.02212															0.00522165	0.0104433
GlyPa caffeine noneq	111	119	ATYQLGLDM	1011.48	6.10708	150000	1.46231	0.06842	0.0395023	1.50701	1.41761															0.0046813	0.00936259
GlyPa caffeine noneq	111	119	ATYQLGLDM	1011.48	6.09003	300000	1.86031	0.099713	0.0575693	1.92545	1.79516															0.00994268	0.0198854
GlyPa apo	113	118	YQLGLD	708.356	5.6383	0	0	0	0	0	0															0	0
GlyPa apo	113	118	YQLGLD	708.356	5.67764	50	0.079615	0.023413	0.0135175	0.0949115	0.0643185															0.000548169	0.00109634
GlyPa apo	113	118	YQLGLD	708.356	5.66271	100	0.080963	0.004096	0.00236483	0.0836391	0.0782869															1.67772e-05	3.35544e-05
GlyPa apo	113	118	YQLGLD	708.356	5.66949	150	0.085318	0.022854	0.0131948	0.100249	0.0703867															0.000522305	0.00104461
GlyPa apo	113	118	YQLGLD	708.356	5.65759	250	0.10433	0.030105	0.0173811	0.123999	0.0846614															0.000906311	0.00181262
GlyPa apo	113	118	YQLGLD	708.356	5.68431	350	0.085515	0.032672	0.0188632	0.106861	0.0641693															0.00106746	0.00213492
GlyPa apo	113	118	YQLGLD	708.356	5.6403	450	0.109027	0.01655	0.00955515	0.11984	0.0982143															0.000273902	0.000547805
GlyPa apo	113	118	YQLGLD	708.356	5.65393	500	0.150033	0.022355	0.0129067	0.164638	0.135428															0.000499746	0.000999492
GlyPa apo	113	118	YQLGLD	708.356	5.66385	600	0.179497	0.011233	0.00648538	0.186836	0.172158															0.00012618	0.000252361
GlyPa apo	113	118	YQLGLD	708.356	5.66664	700	0.16042	0.006381	0.00368407	0.164589	0.156251															4.07172e-05	8.14343e-05
GlyPa apo	113	118	YQLGLD	708.356	5.67161	750	0.174518	0.019415	0.0112093	0.187202	0.161834															0.000376942	0.000753884
GlyPa apo	113	118	YQLGLD	708.356	5.65565	950	0.176914	0.00892	0.00514996	0.182742	0.171086															7.95664e-05	0.000159133
GlyPa apo	113	118	YQLGLD	708.356	5.65806	1000	0.180849	0.015829	0.00913888	0.191191	0.170507															0.000250557	0.000501114
GlyPa apo	113	118	YQLGLD	708.356	5.6623	3000	0.270085	0.017505	0.0101065	0.281522	0.258648															0.000306425	0.00061285
GlyPa apo	113	118	YQLGLD	708.356	5.64682	9000	0.416795	0.004283	0.00247279	0.419593	0.413997															1.83441e-05	3.66882e-05
GlyPa apo	113	118	YQLGLD	708.356	5.66372	10000	0.411157	0.048562	0.0280373	0.442884	0.37943															0.00235827	0.00471654
GlyPa apo	113	118	YQLGLD	708.356	5.67464	20000	0.502744	0.028957	0.0167183	0.521663	0.483825															0.000838508	0.00167702
GlyPa apo	113	118	YQLGLD	708.356	5.66188	30000	0.573332	0.018061	0.0104275	0.585132	0.561532															0.0003262	0.000652399
GlyPa apo	113	118	YQLGLD	708.356	5.67605	50000	0.56031	0.021958	0.0126775	0.574656	0.545964															0.000482154	0.000964308
GlyPa apo	113	118	YQLGLD	708.356	5.64532	150000	0.587963	0.009514	0.00549291	0.594179	0.581747															9.05162e-05	0.000181032
GlyPa apo	113	118	YQLGLD	708.356	5.66169	300000	0.620877	0.026036	0.0150319	0.637887	0.603867															0.000677873	0.00135575
GlyPa caffeine eq	113	118	YQLGLD	708.356	5.6383	0	0	0	0	0	0															0	0
GlyPa caffeine eq	113	118	YQLGLD	708.356	5.66415	50	0.061205	0.00346	0.00199763	0.0634655	0.0589445															1.19716e-05	2.39432e-05
GlyPa caffeine eq	113	118	YQLGLD	708.356	5.67714	100	0.042009	0.030774	0.0177674	0.0621147	0.0219033															0.000947039	0.00189408
GlyPa caffeine eq	113	118	YQLGLD	708.356	5.66793	150	0.055122	0.017912	0.0103415	0.0668245	0.0434195															0.00032084	0.000641679
GlyPa caffeine eq	113	118	YQLGLD	708.356	5.68879	250	0.077333	0.009214	0.00531971	0.0833528	0.0713132															8.48978e-05	0.000169796
GlyPa caffeine eq	113	118	YQLGLD	708.356	5.65024	350	0.054035	0.037016	0.0213712	0.0782188	0.0298512															0.00137018	0.00274037
GlyPa caffeine eq	113	118	YQLGLD	708.356	5.67007	450	0.084725	0.012222	0.00705637	0.09271	0.07674															0.000149377	0.000298755
GlyPa caffeine eq	113	118	YQLGLD	708.356	5.68918	500	0.133784	0.011307	0.0065281	0.141171	0.126397															0.000127848	0.000255696
GlyPa caffeine eq	113	118	YQLGLD	708.356	5.67269	600	0.148513	0.007764	0.00448255	0.153585	0.143441															6.02797e-05	0.000120559
GlyPa caffeine eq	113	118	YQLGLD	708.356	5.67685	700	0.136038	0.0186	0.0107387	0.14819	0.123886															0.00034596	0.00069192
GlyPa caffeine eq	113	118	YQLGLD	708.356	5.68859	750	0.152085	0.013546	0.00782079	0.160935	0.143235															0.000183494	0.000366988
GlyPa caffeine eq	113	118	YQLGLD	708.356	5.66671	950	0.142134	0.012134	0.00700557	0.150062	0.134206															0.000147234	0.000294468
GlyPa caffeine eq	113	118	YQLGLD	708.356	5.68896	1000	0.15826	0.013892	0.00802055	0.167336	0.149184															0.000192988	0.000385975
GlyPa caffeine eq	113	118	YQLGLD	708.356	5.6822	3000	0.236907	0.007678	0.0044329	0.241923	0.231891															5.89517e-05	0.000117903
GlyPa caffeine eq	113	118	YQLGLD	708.356	5.67931	9000	0.40236	0.008826	0.00509569	0.408126	0.396594															7.78983e-05	0.000155797
GlyPa caffeine eq	113	118	YQLGLD	708.356	5.66475	10000	0.41917	0.033608	0.0194036	0.441127	0.397213															0.0011295	0.002259
GlyPa caffeine eq	113	118	YQLGLD	708.356	5.66882	20000	0.484934	0.021956	0.0126763	0.499279	0.470589															0.000482066	0.000964132
GlyPa caffeine eq	113	118	YQLGLD	708.356	5.66484	30000	0.528421	0.011869	0.00685257	0.536175	0.520667															0.000140873	0.000281746
GlyPa caffeine eq	113	118	YQLGLD	708.356	5.67919	50000	0.563976	0.008857	0.00511359	0.569763	0.558189															7.84464e-05	0.000156893
GlyPa caffeine eq	113	118	YQLGLD	708.356	5.65945	150000	0.630771	0.005168	0.00298375	0.634147	0.627395															2.67082e-05	5.34164e-05
GlyPa caffeine eq	113	118	YQLGLD	708.356	5.67389	300000	0.695761	0.041126	0.0237441	0.72263	0.668892															0.00169135	0.0033827
GlyPa caffeine noneq	113	118	YQLGLD	708.356	5.6383	0	0	0	0	0	0															0	0
GlyPa caffeine noneq	113	118	YQLGLD	708.356	5.65924	50	0.058542	0.029392	0.0169695	0.0777448	0.0393392															0.00086389	0.00172778
GlyPa caffeine noneq	113	118	YQLGLD	708.356	5.65912	100	0.074538	0.010336	0.00596749	0.0812909	0.0677851															0.000106833	0.000213666
GlyPa caffeine noneq	113	118	YQLGLD	708.356	5.67781	150	0.073376	0.00371	0.00214197	0.0757999	0.0709521															1.37641e-05	2.75282e-05
GlyPa caffeine noneq	113	118	YQLGLD	708.356	5.7017	250	0.099147	0.016618	0.00959441	0.110004	0.0882899															0.000276158	0.000552316
GlyPa caffeine noneq	113	118	YQLGLD	708.356	5.66125	350	0.093961	0.018906	0.0109154	0.106313	0.0816091															0.000357437	0.000714874
GlyPa caffeine noneq	113	118	YQLGLD	708.356	5.70979	450	0.099238	0.023684	0.013674	0.114712	0.0837645															0.000560932	0.00112186
GlyPa caffeine noneq	113	118	YQLGLD	708.356	5.68992	500	0.187721	0.005166	0.00298259	0.191096	0.184346															2.66876e-05	5.33751e-05
GlyPa caffeine noneq	113	118	YQLGLD	708.356	5.66873	600	0.169498	0.012683	0.00732253	0.177784	0.161212															0.000160858	0.000321717
GlyPa caffeine noneq	113	118	YQLGLD	708.356	5.67614	700	0.190398	0.017106	0.00987615	0.201574	0.179222															0.000292615	0.00058523
GlyPa caffeine noneq	113	118	YQLGLD	708.356	5.69503	750	0.18336	0.005918	0.00341676	0.187226	0.179494															3.50227e-05	7.00454e-05
GlyPa caffeine noneq	113	118	YQLGLD	708.356	5.67802	950	0.186518	0.026389	0.0152357	0.203759	0.169277															0.000696379	0.00139276
GlyPa caffeine noneq	113	118	YQLGLD	708.356	5.70301	1000	0.218276	0.018595	0.0107358	0.230425	0.206127															0.000345774	0.000691548
GlyPa caffeine noneq	113	118	YQLGLD	708.356	5.6808	3000	0.306688	0.022274	0.0128599	0.32124	0.292136															0.000496131	0.000992262
GlyPa caffeine noneq	113	118	YQLGLD	708.356	5.67017	9000	0.458469	0.013152	0.00759331	0.467062	0.449876															0.000172975	0.00034595
GlyPa caffeine noneq	113	118	YQLGLD	708.356	5.6723	10000	0.444658	0.014194	0.00819491	0.453931	0.435385															0.00020147	0.000402939
GlyPa caffeine noneq	113	118	YQLGLD	708.356	5.67823	20000	0.576958	0.022677	0.0130926	0.591774	0.562142															0.000514246	0.00102849
GlyPa caffeine noneq	113	118	YQLGLD	708.356	5.66452	30000	0.603028	0.012324	0.00711526	0.61108	0.594976															0.000151881	0.000303762
GlyPa caffeine noneq	113	118	YQLGLD	708.356	5.67438	50000	0.621264	0.004118	0.00237753	0.623954	0.618574															1.69579e-05	3.39158e-05
GlyPa caffeine noneq	113	118	YQLGLD	708.356	5.68203	150000	0.651169	0.025752	0.0148679	0.667994	0.634344															0.000663166	0.00132633
GlyPa caffeine noneq	113	118	YQLGLD	708.356	5.66386	300000	0.73008	0.014894	0.00859905	0.739811	0.720349															0.000221831	0.000443662
GlyPa apo	113	119	YQLGLDM	839.397	6.10942	0	0	0	0	0	0															0	0
GlyPa apo	113	119	YQLGLDM	839.397	6.12136	50	0.084269	0.039004	0.022519	0.109752	0.0587864															0.00152131	0.00304262
GlyPa apo	113	119	YQLGLDM	839.397	6.13789	100	0.116425	0.013641	0.00787564	0.125337	0.107513															0.000186077	0.000372154
GlyPa apo	113	119	YQLGLDM	839.397	6.13476	150	0.106906	0.019628	0.0113322	0.11973	0.0940824															0.000385258	0.000770517
GlyPa apo	113	119	YQLGLDM	839.397	6.11878	250	0.116632	0.030712	0.0177316	0.136697	0.0965668															0.000943227	0.00188645
GlyPa apo	113	119	YQLGLDM	839.397	6.14484	350	0.112531	0.031215	0.018022	0.132925	0.0921372															0.000974376	0.00194875
GlyPa apo	113	119	YQLGLDM	839.397	6.1228	450	0.136818	0.02062	0.011905	0.15029	0.123346															0.000425184	0.000850369
GlyPa apo	113	119	YQLGLDM	839.397	6.11659	500	0.20682	0.02333	0.0134696	0.222062	0.191578															0.000544289	0.00108858
GlyPa apo	113	119	YQLGLDM	839.397	6.12546	600	0.215995	0.013352	0.00770878	0.224718	0.207272															0.000178276	0.000356552
GlyPa apo	113	119	YQLGLDM	839.397	6.12527	700	0.215527	0.010502	0.00606333	0.222388	0.208666															0.000110292	0.000220584
GlyPa apo	113	119	YQLGLDM	839.397	6.13212	750	0.196627	0.006366	0.00367541	0.200786	0.192468															4.0526e-05	8.10519e-05
GlyPa apo	113	119	YQLGLDM	839.397	6.11554	950	0.211657	0.008903	0.00514015	0.217474	0.20584															7.92634e-05	0.000158527
GlyPa apo	113	119	YQLGLDM	839.397	6.13434	1000	0.221821	0.012505	0.00721977	0.229991	0.213651															0.000156375	0.00031275
GlyPa apo	113	119	YQLGLDM	839.397	6.11633	3000	0.308528	0.018748	0.0108242	0.320777	0.296279															0.000351488	0.000702975
GlyPa apo	113	119	YQLGLDM	839.397	6.12354	9000	0.466597	0.004332	0.00250108	0.469427	0.463767															1.87662e-05	3.75324e-05
GlyPa apo	113	119	YQLGLDM	839.397	6.12862	10000	0.46919	0.051046	0.0294714	0.50254	0.43584															0.00260569	0.00521139
GlyPa apo	113	119	YQLGLDM	839.397	6.14625	20000	0.610244	0.027524	0.015891	0.628226	0.592262															0.000757571	0.00151514
GlyPa apo	113	119	YQLGLDM	839.397	6.14559	30000	0.684484	0.024576	0.014189	0.70054	0.668428															0.00060398	0.00120796
GlyPa apo	113	119	YQLGLDM	839.397	6.1355	50000	0.772805	0.019443	0.0112254	0.785508	0.760102															0.00037803	0.00075606
GlyPa apo	113	119	YQLGLDM	839.397	6.11464	150000	0.992997	0.037243	0.0215023	1.01733	0.968665															0.00138704	0.00277408
GlyPa apo	113	119	YQLGLDM	839.397	6.12673	300000	1.18024	0.049822	0.0287647	1.21279	1.14769															0.00248223	0.00496446
GlyPa caffeine eq	113	119	YQLGLDM	839.397	6.10942	0	0	0	0	0	0															0	0
GlyPa caffeine eq	113	119	YQLGLDM	839.397	6.12424	50	0.091693	0.030117	0.0173881	0.111369	0.0720166															0.000907034	0.00181407
GlyPa caffeine eq	113	119	YQLGLDM	839.397	6.1397	100	0.070024	0.029856	0.0172374	0.0895299	0.0505181															0.000891381	0.00178276
GlyPa caffeine eq	113	119	YQLGLDM	839.397	6.13511	150	0.094588	0.036503	0.021075	0.118437	0.0707394															0.00133247	0.00266494
GlyPa caffeine eq	113	119	YQLGLDM	839.397	6.13492	250	0.098197	0.025306	0.0146104	0.11473	0.0816637															0.000640394	0.00128079
GlyPa caffeine eq	113	119	YQLGLDM	839.397	6.12309	350	0.098931	0.034538	0.0199405	0.121496	0.0763662															0.00119287	0.00238575
GlyPa caffeine eq	113	119	YQLGLDM	839.397	6.12798	450	0.129959	0.025319	0.0146179	0.146501	0.113417															0.000641052	0.0012821
GlyPa caffeine eq	113	119	YQLGLDM	839.397	6.14193	500	0.18731	0.020485	0.011827	0.200694	0.173926															0.000419635	0.00083927
GlyPa caffeine eq	113	119	YQLGLDM	839.397	6.12863	600	0.203157	0.017795	0.0102739	0.214783	0.191531															0.000316662	0.000633324
GlyPa caffeine eq	113	119	YQLGLDM	839.397	6.14223	700	0.189816	0.035919	0.0207378	0.213283	0.166349															0.00129017	0.00258035
GlyPa caffeine eq	113	119	YQLGLDM	839.397	6.14957	750	0.188445	0.00689	0.00397794	0.192946	0.183944															4.74721e-05	9.49442e-05
GlyPa caffeine eq	113	119	YQLGLDM	839.397	6.13046	950	0.200704	0.024262	0.0140077	0.216555	0.184853															0.000588645	0.00117729
GlyPa caffeine eq	113	119	YQLGLDM	839.397	6.14685	1000	0.207242	0.031242	0.0180376	0.227653	0.186831															0.000976063	0.00195213
GlyPa caffeine eq	113	119	YQLGLDM	839.397	6.14766	3000	0.288896	0.00679	0.00392021	0.293332	0.28446															4.61041e-05	9.22082e-05
GlyPa caffeine eq	113	119	YQLGLDM	839.397	6.1383	9000	0.464987	0.012572	0.00725845	0.473201	0.456773															0.000158055	0.00031611
GlyPa caffeine eq	113	119	YQLGLDM	839.397	6.14019	10000	0.471019	0.035711	0.0206178	0.49435	0.447688															0.00127528	0.00255055
GlyPa caffeine eq	113	119	YQLGLDM	839.397	6.13689	20000	0.617897	0.030057	0.0173534	0.637534	0.59826															0.000903423	0.00180685
GlyPa caffeine eq	113	119	YQLGLDM	839.397	6.13973	30000	0.684763	0.007794	0.00449987	0.689855	0.679671															6.07464e-05	0.000121493
GlyPa caffeine eq	113	119	YQLGLDM	839.397	6.14372	50000	0.786344	0.011128	0.00642475	0.793614	0.779074															0.000123832	0.000247665
GlyPa caffeine eq	113	119	YQLGLDM	839.397	6.13216	150000	1.06844	0.016592	0.0095794	1.07928	1.0576															0.000275294	0.000550589
GlyPa caffeine eq	113	119	YQLGLDM	839.397	6.13677	300000	1.29527	0.036545	0.0210993	1.31914	1.27139															0.00133554	0.00267107
GlyPa caffeine noneq	113	119	YQLGLDM	839.397	6.10942	0	0	0	0	0	0															0	0
GlyPa caffeine noneq	113	119	YQLGLDM	839.397	6.12676	50	0.131704	0.056505	0.0326232	0.168621	0.0947874															0.00319282	0.00638563
GlyPa caffeine noneq	113	119	YQLGLDM	839.397	6.11869	100	0.143625	0.008758	0.00505643	0.149347	0.137903															7.67026e-05	0.000153405
GlyPa caffeine noneq	113	119	YQLGLDM	839.397	6.14247	150	0.174993	0.012047	0.00695534	0.182864	0.167122															0.00014513	0.00029026
GlyPa caffeine noneq	113	119	YQLGLDM	839.397	6.13997	250	0.175848	0.002695	0.00155596	0.177609	0.174087															7.26302e-06	1.4526e-05
GlyPa caffeine noneq	113	119	YQLGLDM	839.397	6.12205	350	0.186105	0.016883	0.0097474	0.197135	0.175075															0.000285036	0.000570071
GlyPa caffeine noneq	113	119	YQLGLDM	839.397	6.1563	450	0.187698	0.030352	0.0175237	0.207528	0.167868															0.000921244	0.00184249
GlyPa caffeine noneq	113	119	YQLGLDM	839.397	6.14507	500	0.281125	0.009091	0.00524869	0.287064	0.275186															8.26463e-05	0.000165293
GlyPa caffeine noneq	113	119	YQLGLDM	839.397	6.14043	600	0.277234	0.015357	0.00886637	0.287267	0.267201															0.000235837	0.000471675
GlyPa caffeine noneq	113	119	YQLGLDM	839.397	6.13072	700	0.306602	0.003309	0.00191045	0.308764	0.30444															1.09495e-05	2.1899e-05
GlyPa caffeine noneq	113	119	YQLGLDM	839.397	6.14677	750	0.268804	0.012185	0.00703501	0.276765	0.260843															0.000148474	0.000296948
GlyPa caffeine noneq	113	119	YQLGLDM	839.397	6.12734	950	0.289222	0.023446	0.0135366	0.30454	0.273904															0.000549715	0.00109943
GlyPa caffeine noneq	113	119	YQLGLDM	839.397	6.14087	1000	0.308348	0.019806	0.011435	0.321288	0.295408															0.000392278	0.000784555
GlyPa caffeine noneq	113	119	YQLGLDM	839.397	6.14146	3000	0.42016	0.014299	0.00825553	0.429502	0.410818															0.000204461	0.000408923
GlyPa caffeine noneq	113	119	YQLGLDM	839.397	6.12729	9000	0.573827	0.019452	0.0112306	0.586536	0.561118															0.00037838	0.000756761
GlyPa caffeine noneq	113	119	YQLGLDM	839.397	6.14382	10000	0.58281	0.020861	0.0120441	0.596439	0.569181															0.000435181	0.000870363
GlyPa caffeine noneq	113	119	YQLGLDM	839.397	6.13261	20000	0.754217	0.016542	0.00955053	0.765024	0.74341															0.000273638	0.000547276
GlyPa caffeine noneq	113	119	YQLGLDM	839.397	6.13524	30000	0.822438	0.025259	0.0145833	0.838941	0.805935															0.000638017	0.00127603
GlyPa caffeine noneq	113	119	YQLGLDM	839.397	6.12981	50000	0.892146	0.018394	0.0106198	0.904163	0.880129															0.000338339	0.000676678
GlyPa caffeine noneq	113	119	YQLGLDM	839.397	6.13558	150000	1.16524	0.030315	0.0175024	1.18504	1.14543															0.000918999	0.001838
GlyPa caffeine noneq	113	119	YQLGLDM	839.397	6.12552	300000	1.40885	0.041925	0.0242054	1.43625	1.38146															0.00175771	0.00351541
GlyPa apo	123	139	EEIEEDAGLGNGGLGRL	1728.84	5.64885	0	0	0	0	0	0															0	0
GlyPa apo	123	139	EEIEEDAGLGNGGLGRL	1728.84	5.67023	50	0.81421	0.021009	0.0121296	0.827936	0.800484															0.000441378	0.000882756
GlyPa apo	123	139	EEIEEDAGLGNGGLGRL	1728.84	5.66382	100	0.963907	0.040335	0.0232874	0.990259	0.937555															0.00162691	0.00325382
GlyPa apo	123	139	EEIEEDAGLGNGGLGRL	1728.84	5.66604	150	1.16183	0.030575	0.0176525	1.18181	1.14186															0.000934831	0.00186966
GlyPa apo	123	139	EEIEEDAGLGNGGLGRL	1728.84	5.65739	250	1.43948	0.022956	0.0132537	1.45447	1.42448															0.000526978	0.00105396
GlyPa apo	123	139	EEIEEDAGLGNGGLGRL	1728.84	5.68049	350	1.58004	0.105088	0.0606726	1.64869	1.51138															0.0110435	0.022087
GlyPa apo	123	139	EEIEEDAGLGNGGLGRL	1728.84	5.63649	450	1.68083	0.018077	0.0104368	1.69264	1.66902															0.000326778	0.000653556
GlyPa apo	123	139	EEIEEDAGLGNGGLGRL	1728.84	5.65587	500	1.87878	0.035128	0.0202812	1.90173	1.85583															0.00123398	0.00246795
GlyPa apo	123	139	EEIEEDAGLGNGGLGRL	1728.84	5.6694	600	1.90566	0.031473	0.0181709	1.92622	1.88509															0.00099055	0.0019811
GlyPa apo	123	139	EEIEEDAGLGNGGLGRL	1728.84	5.67023	700	2.03824	0.031698	0.0183008	2.05895	2.01753															0.00100476	0.00200953
GlyPa apo	123	139	EEIEEDAGLGNGGLGRL	1728.84	5.66111	750	2.03123	0.032815	0.0189457	2.05267	2.00979															0.00107682	0.00215365
GlyPa apo	123	139	EEIEEDAGLGNGGLGRL	1728.84	5.6556	950	2.13742	0.053163	0.0306937	2.17215	2.10269															0.0028263	0.00565261
GlyPa apo	123	139	EEIEEDAGLGNGGLGRL	1728.84	5.6574	1000	2.0749	0.005602	0.00323432	2.07855	2.07124															3.13824e-05	6.27648e-05
GlyPa apo	123	139	EEIEEDAGLGNGGLGRL	1728.84	5.65869	3000	2.53444	0.043736	0.025251	2.56301	2.50586															0.00191284	0.00382568
GlyPa apo	123	139	EEIEEDAGLGNGGLGRL	1728.84	5.64588	9000	3.08126	0.074827	0.0432014	3.13015	3.03237															0.00559908	0.0111982
GlyPa apo	123	139	EEIEEDAGLGNGGLGRL	1728.84	5.6652	10000	3.15098	0.00974	0.00562339	3.15735	3.14462															9.48676e-05	0.000189735
GlyPa apo	123	139	EEIEEDAGLGNGGLGRL	1728.84	5.67203	20000	3.6062	0.040635	0.0234606	3.63275	3.57966															0.0016512	0.00330241
GlyPa apo	123	139	EEIEEDAGLGNGGLGRL	1728.84	5.67243	30000	3.93459	0.074007	0.042728	3.98294	3.88624															0.00547704	0.0109541
GlyPa apo	123	139	EEIEEDAGLGNGGLGRL	1728.84	5.67201	50000	4.31609	0.013517	0.00780404	4.32492	4.30725															0.000182709	0.000365419
GlyPa apo	123	139	EEIEEDAGLGNGGLGRL	1728.84	5.64693	150000	5.42153	0.092499	0.0534043	5.48196	5.3611															0.00855607	0.0171121
GlyPa apo	123	139	EEIEEDAGLGNGGLGRL	1728.84	5.66433	300000	6.04976	0.029259	0.0168927	6.06888	6.03065															0.000856089	0.00171218
GlyPa caffeine eq	123	139	EEIEEDAGLGNGGLGRL	1728.84	5.64885	0	0	0	0	0	0															0	0
GlyPa caffeine eq	123	139	EEIEEDAGLGNGGLGRL	1728.84	5.6468	50	0.401904	0.018601	0.0107393	0.414057	0.389751															0.000345997	0.000691994
GlyPa caffeine eq	123	139	EEIEEDAGLGNGGLGRL	1728.84	5.65099	100	0.552953	0.04306	0.0248607	0.581086	0.52482															0.00185416	0.00370833
GlyPa caffeine eq	123	139	EEIEEDAGLGNGGLGRL	1728.84	5.65397	150	0.571821	0.025672	0.0148217	0.588593	0.555049															0.000659052	0.0013181
GlyPa caffeine eq	123	139	EEIEEDAGLGNGGLGRL	1728.84	5.67085	250	0.631877	0.021198	0.0122387	0.645726	0.618028															0.000449355	0.00089871
GlyPa caffeine eq	123	139	EEIEEDAGLGNGGLGRL	1728.84	5.6469	350	0.669256	0.110037	0.0635299	0.741147	0.597365															0.0121081	0.0242163
GlyPa caffeine eq	123	139	EEIEEDAGLGNGGLGRL	1728.84	5.66862	450	0.780095	0.026486	0.0152917	0.797399	0.762791															0.000701508	0.00140302
GlyPa caffeine eq	123	139	EEIEEDAGLGNGGLGRL	1728.84	5.67752	500	0.850719	0.030049	0.0173488	0.870351	0.831087															0.000902942	0.00180588
GlyPa caffeine eq	123	139	EEIEEDAGLGNGGLGRL	1728.84	5.66481	600	0.893225	0.032405	0.018709	0.914396	0.872054															0.00105008	0.00210017
GlyPa caffeine eq	123	139	EEIEEDAGLGNGGLGRL	1728.84	5.68438	700	0.907366	0.050876	0.0293733	0.940605	0.874127															0.00258837	0.00517673
GlyPa caffeine eq	123	139	EEIEEDAGLGNGGLGRL	1728.84	5.67499	750	0.910276	0.031406	0.0181323	0.930795	0.889757															0.000986337	0.00197267
GlyPa caffeine eq	123	139	EEIEEDAGLGNGGLGRL	1728.84	5.665	950	1.04869	0.066175	0.0382062	1.09193	1.00546															0.00437913	0.00875826
GlyPa caffeine eq	123	139	EEIEEDAGLGNGGLGRL	1728.84	5.6739	1000	0.973478	0.047586	0.0274738	1.00457	0.942388															0.00226443	0.00452885
GlyPa caffeine eq	123	139	EEIEEDAGLGNGGLGRL	1728.84	5.67667	3000	1.4056	0.04516	0.0260731	1.43511	1.3761															0.00203943	0.00407885
GlyPa caffeine eq	123	139	EEIEEDAGLGNGGLGRL	1728.84	5.67706	9000	2.00701	0.015086	0.00870991	2.01686	1.99715															0.000227587	0.000455175
GlyPa caffeine eq	123	139	EEIEEDAGLGNGGLGRL	1728.84	5.665	10000	2.04548	0.028796	0.0166254	2.0643	2.02667															0.00082921	0.00165842
GlyPa caffeine eq	123	139	EEIEEDAGLGNGGLGRL	1728.84	5.66721	20000	2.49832	0.117591	0.0678912	2.57514	2.42149															0.0138276	0.0276553
GlyPa caffeine eq	123	139	EEIEEDAGLGNGGLGRL	1728.84	5.66015	30000	2.79835	0.050632	0.0292324	2.83143	2.76527															0.0025636	0.0051272
GlyPa caffeine eq	123	139	EEIEEDAGLGNGGLGRL	1728.84	5.67411	50000	3.07686	0.09236	0.0533241	3.1372	3.01652															0.00853037	0.0170607
GlyPa caffeine eq	123	139	EEIEEDAGLGNGGLGRL	1728.84	5.65296	150000	3.94816	0.126389	0.0729707	4.03074	3.86559															0.0159742	0.0319484
GlyPa caffeine eq	123	139	EEIEEDAGLGNGGLGRL	1728.84	5.67038	300000	4.51004	0.109275	0.06309	4.58144	4.43865															0.011941	0.0238821
GlyPa caffeine noneq	123	139	EEIEEDAGLGNGGLGRL	1728.84	5.64885	0	0	0	0	0	0															0	0
GlyPa caffeine noneq	123	139	EEIEEDAGLGNGGLGRL	1728.84	5.67279	50	0.736005	0.030379	0.0175393	0.755853	0.716157															0.000922884	0.00184577
GlyPa caffeine noneq	123	139	EEIEEDAGLGNGGLGRL	1728.84	5.65507	100	0.952576	0.10336	0.0596749	1.0201	0.885047															0.0106833	0.0213666
GlyPa caffeine noneq	123	139	EEIEEDAGLGNGGLGRL	1728.84	5.67293	150	0.974724	0.029119	0.0168119	0.993748	0.9557															0.000847916	0.00169583
GlyPa caffeine noneq	123	139	EEIEEDAGLGNGGLGRL	1728.84	5.69019	250	1.14801	0.105357	0.0608279	1.21684	1.07917															0.0111001	0.0222002
GlyPa caffeine noneq	123	139	EEIEEDAGLGNGGLGRL	1728.84	5.65861	350	1.18342	0.264959	0.152974	1.35653	1.01032															0.0702033	0.140407
GlyPa caffeine noneq	123	139	EEIEEDAGLGNGGLGRL	1728.84	5.68813	450	1.27921	0.113969	0.0658	1.35367	1.20475															0.0129889	0.0259779
GlyPa caffeine noneq	123	139	EEIEEDAGLGNGGLGRL	1728.84	5.69473	500	1.54263	0.053182	0.0307046	1.57738	1.50789															0.00282833	0.00565665
GlyPa caffeine noneq	123	139	EEIEEDAGLGNGGLGRL	1728.84	5.67717	600	1.57529	0.051997	0.0300205	1.60926	1.54132															0.00270369	0.00540738
GlyPa caffeine noneq	123	139	EEIEEDAGLGNGGLGRL	1728.84	5.67338	700	1.6297	0.086279	0.0498132	1.68607	1.57333															0.00744407	0.0148881
GlyPa caffeine noneq	123	139	EEIEEDAGLGNGGLGRL	1728.84	5.69334	750	1.70584	0.058597	0.033831	1.74412	1.66756															0.00343361	0.00686722
GlyPa caffeine noneq	123	139	EEIEEDAGLGNGGLGRL	1728.84	5.67259	950	1.72136	0.073784	0.0425992	1.76956	1.67315															0.00544408	0.0108882
GlyPa caffeine noneq	123	139	EEIEEDAGLGNGGLGRL	1728.84	5.69631	1000	1.69569	0.008934	0.00515805	1.70152	1.68985															7.98164e-05	0.000159633
GlyPa caffeine noneq	123	139	EEIEEDAGLGNGGLGRL	1728.84	5.67807	3000	2.05186	0.096353	0.0556294	2.11481	1.98891															0.0092839	0.0185678
GlyPa caffeine noneq	123	139	EEIEEDAGLGNGGLGRL	1728.84	5.67787	9000	2.55608	0.181093	0.104554	2.6744	2.43777															0.0327947	0.0655893
GlyPa caffeine noneq	123	139	EEIEEDAGLGNGGLGRL	1728.84	5.67602	10000	2.62658	0.212603	0.122746	2.76548	2.48768															0.0452	0.0904001
GlyPa caffeine noneq	123	139	EEIEEDAGLGNGGLGRL	1728.84	5.65598	20000	2.91399	0.3511	0.202708	3.14337	2.6846															0.123271	0.246542
GlyPa caffeine noneq	123	139	EEIEEDAGLGNGGLGRL	1728.84	5.67571	30000	3.11921	0.210987	0.121813	3.25705	2.98136															0.0445155	0.089031
GlyPa caffeine noneq	123	139	EEIEEDAGLGNGGLGRL	1728.84	5.66744	50000	3.25198	0.198832	0.114796	3.38189	3.12208															0.0395342	0.0790683
GlyPa caffeine noneq	123	139	EEIEEDAGLGNGGLGRL	1728.84	5.68598	150000	4.66527	0.028325	0.0163534	4.68378	4.64677															0.000802306	0.00160461
GlyPa caffeine noneq	123	139	EEIEEDAGLGNGGLGRL	1728.84	5.65748	300000	5.00716	0.307897	0.177764	5.20832	4.806															0.0948006	0.189601
GlyPa apo	125	139	IEEDAGLGNGGLGRL	1470.75	5.56635	0	0	0	0	0	0															0	0
GlyPa apo	125	139	IEEDAGLGNGGLGRL	1470.75	5.57212	50	0.650613	0.161747	0.0933847	0.756288	0.544938															0.0261621	0.0523242
GlyPa apo	125	139	IEEDAGLGNGGLGRL	1470.75	5.57379	100	0.832601	0.160405	0.0926099	0.937399	0.727803															0.0257298	0.0514595
GlyPa apo	125	139	IEEDAGLGNGGLGRL	1470.75	5.58125	150	0.974394	0.158325	0.091409	1.07783	0.870955															0.0250668	0.0501336
GlyPa apo	125	139	IEEDAGLGNGGLGRL	1470.75	5.58174	250	1.22701	0.16137	0.093167	1.33244	1.12158															0.0260403	0.0520806
GlyPa apo	125	139	IEEDAGLGNGGLGRL	1470.75	5.58517	350	1.34512	0.158245	0.0913628	1.44851	1.24174															0.0250415	0.050083
GlyPa apo	125	139	IEEDAGLGNGGLGRL	1470.75	5.54415	450	1.46848	0.162718	0.0939453	1.57479	1.36217															0.0264771	0.0529543
GlyPa apo	125	139	IEEDAGLGNGGLGRL	1470.75	5.55942	500	1.66316	0.166166	0.095936	1.77172	1.5546															0.0276111	0.0552223
GlyPa apo	125	139	IEEDAGLGNGGLGRL	1470.75	5.55237	600	1.74099	0.160616	0.0927317	1.84592	1.63605															0.0257975	0.051595
GlyPa apo	125	139	IEEDAGLGNGGLGRL	1470.75	5.56645	700	1.74843	0.167191	0.0965278	1.85767	1.6392															0.0279528	0.0559057
GlyPa apo	125	139	IEEDAGLGNGGLGRL	1470.75	5.58041	750	1.77417	0.161445	0.0932103	1.87964	1.66869															0.0260645	0.052129
GlyPa apo	125	139	IEEDAGLGNGGLGRL	1470.75	5.56917	950	1.88048	0.180853	0.104416	1.99864	1.76232															0.0327078	0.0654156
GlyPa apo	125	139	IEEDAGLGNGGLGRL	1470.75	5.55959	1000	1.86571	0.164718	0.0951	1.97332	1.75809															0.027132	0.054264
GlyPa apo	125	139	IEEDAGLGNGGLGRL	1470.75	5.5528	3000	2.30449	0.178512	0.103064	2.42112	2.18787															0.0318665	0.0637331
GlyPa apo	125	139	IEEDAGLGNGGLGRL	1470.75	5.54554	9000	2.9078	0.171808	0.0991934	3.02005	2.79555															0.029518	0.059036
GlyPa apo	125	139	IEEDAGLGNGGLGRL	1470.75	5.5732	10000	2.95054	0.193583	0.111765	3.07702	2.82407															0.0374744	0.0749488
GlyPa apo	125	139	IEEDAGLGNGGLGRL	1470.75	5.58029	20000	3.40937	0.18963	0.109483	3.53326	3.28548															0.0359595	0.0719191
GlyPa apo	125	139	IEEDAGLGNGGLGRL	1470.75	5.56959	30000	3.71832	0.164888	0.0951981	3.82605	3.61059															0.0271881	0.0543761
GlyPa apo	125	139	IEEDAGLGNGGLGRL	1470.75	5.56073	50000	4.04084	0.201228	0.116179	4.17231	3.90937															0.0404927	0.0809854
GlyPa apo	125	139	IEEDAGLGNGGLGRL	1470.75	5.54705	150000	5.00521	0.164905	0.0952079	5.11294	4.89747															0.0271937	0.0543873
GlyPa apo	125	139	IEEDAGLGNGGLGRL	1470.75	5.56267	300000	5.56507	0.190048	0.109724	5.68924	5.44091															0.0361182	0.0722365
GlyPa caffeine eq	125	139	IEEDAGLGNGGLGRL	1470.75	5.56635	0	0	0	0	0	0															0	0
GlyPa caffeine eq	125	139	IEEDAGLGNGGLGRL	1470.75	5.5664	50	0.361238	0.164578	0.0950192	0.468762	0.253714															0.0270859	0.0541718
GlyPa caffeine eq	125	139	IEEDAGLGNGGLGRL	1470.75	5.5588	100	0.390007	0.160022	0.0923887	0.494555	0.285459															0.025607	0.0512141
GlyPa caffeine eq	125	139	IEEDAGLGNGGLGRL	1470.75	5.56607	150	0.417793	0.158398	0.0914511	0.52128	0.314306															0.0250899	0.0501799
GlyPa caffeine eq	125	139	IEEDAGLGNGGLGRL	1470.75	5.58947	250	0.502491	0.164036	0.0947062	0.609661	0.395321															0.0269078	0.0538156
GlyPa caffeine eq	125	139	IEEDAGLGNGGLGRL	1470.75	5.54975	350	0.582015	0.157666	0.0910285	0.685023	0.479007															0.0248586	0.0497171
GlyPa caffeine eq	125	139	IEEDAGLGNGGLGRL	1470.75	5.55314	450	0.624046	0.15397	0.0888946	0.72464	0.523452															0.0237068	0.0474135
GlyPa caffeine eq	125	139	IEEDAGLGNGGLGRL	1470.75	5.5621	500	0.734243	0.163637	0.0944759	0.841153	0.627333															0.0267771	0.0535541
GlyPa caffeine eq	125	139	IEEDAGLGNGGLGRL	1470.75	5.551	600	0.771885	0.155196	0.0896025	0.87328	0.67049															0.0240858	0.0481716
GlyPa caffeine eq	125	139	IEEDAGLGNGGLGRL	1470.75	5.5595	700	0.826303	0.165087	0.095313	0.93416	0.718446															0.0272537	0.0545074
GlyPa caffeine eq	125	139	IEEDAGLGNGGLGRL	1470.75	5.56761	750	0.814	0.160577	0.0927092	0.91891	0.70909															0.025785	0.0515699
GlyPa caffeine eq	125	139	IEEDAGLGNGGLGRL	1470.75	5.54065	950	0.895138	0.16777	0.0968621	1.00475	0.785528															0.0281468	0.0562935
GlyPa caffeine eq	125	139	IEEDAGLGNGGLGRL	1470.75	5.57605	1000	0.895398	0.161728	0.0933737	1.00106	0.789736															0.0261559	0.0523119
GlyPa caffeine eq	125	139	IEEDAGLGNGGLGRL	1470.75	5.56328	3000	1.26192	0.148215	0.085572	1.35876	1.16509															0.0219677	0.0439354
GlyPa caffeine eq	125	139	IEEDAGLGNGGLGRL	1470.75	5.53296	9000	1.83322	0.140739	0.0812557	1.92517	1.74127															0.0198075	0.0396149
GlyPa caffeine eq	125	139	IEEDAGLGNGGLGRL	1470.75	5.54539	10000	1.87968	0.159475	0.0920729	1.98387	1.77549															0.0254323	0.0508646
GlyPa caffeine eq	125	139	IEEDAGLGNGGLGRL	1470.75	5.55466	20000	2.30888	0.169829	0.0980508	2.41983	2.19792															0.0288419	0.0576838
GlyPa caffeine eq	125	139	IEEDAGLGNGGLGRL	1470.75	5.54367	30000	2.5111	0.155717	0.0899033	2.61283	2.40936															0.0242478	0.0484956
GlyPa caffeine eq	125	139	IEEDAGLGNGGLGRL	1470.75	5.54904	50000	2.86029	0.139022	0.0802644	2.95112	2.76946															0.0193271	0.0386542
GlyPa caffeine eq	125	139	IEEDAGLGNGGLGRL	1470.75	5.54106	150000	3.5999	0.134533	0.0776727	3.6878	3.51201															0.0180991	0.0361983
GlyPa caffeine eq	125	139	IEEDAGLGNGGLGRL	1470.75	5.54816	300000	4.15244	0.177045	0.102217	4.26811	4.03677															0.0313449	0.0626899
GlyPa caffeine noneq	125	139	IEEDAGLGNGGLGRL	1470.75	5.56635	0	0	0	0	0	0															0	0
GlyPa caffeine noneq	125	139	IEEDAGLGNGGLGRL	1470.75	5.5903	50	0.607664	0.140071	0.08087	0.699177	0.516151															0.0196199	0.0392398
GlyPa caffeine noneq	125	139	IEEDAGLGNGGLGRL	1470.75	5.59905	100	0.720671	0.140084	0.0808775	0.812193	0.629149															0.0196235	0.0392471
GlyPa caffeine noneq	125	139	IEEDAGLGNGGLGRL	1470.75	5.60287	150	0.826475	0.139879	0.0807592	0.917863	0.735087															0.0195661	0.0391323
GlyPa caffeine noneq	125	139	IEEDAGLGNGGLGRL	1470.75	5.6299	250	0.949934	0.134869	0.0778667	1.03805	0.86182															0.0181896	0.0363793
GlyPa caffeine noneq	125	139	IEEDAGLGNGGLGRL	1470.75	5.57687	350	1.11355	0.136978	0.0790843	1.20304	1.02406															0.018763	0.0375259
GlyPa caffeine noneq	125	139	IEEDAGLGNGGLGRL	1470.75	5.64368	450	1.04957	0.14101	0.0814122	1.14169	0.957441															0.0198838	0.0397676
GlyPa caffeine noneq	125	139	IEEDAGLGNGGLGRL	1470.75	5.63826	500	1.33997	0.148025	0.0854623	1.43668	1.24326															0.0219114	0.0438228
GlyPa caffeine noneq	125	139	IEEDAGLGNGGLGRL	1470.75	5.62788	600	1.37473	0.139622	0.0806108	1.46595	1.28351															0.0194943	0.0389886
GlyPa caffeine noneq	125	139	IEEDAGLGNGGLGRL	1470.75	5.62273	700	1.42554	0.134737	0.0777904	1.51357	1.33751															0.0181541	0.0363081
GlyPa caffeine noneq	125	139	IEEDAGLGNGGLGRL	1470.75	5.62695	750	1.43972	0.13978	0.080702	1.53105	1.3484															0.0195384	0.0390769
GlyPa caffeine noneq	125	139	IEEDAGLGNGGLGRL	1470.75	5.59374	950	1.52678	0.148953	0.0859981	1.6241	1.42947															0.022187	0.044374
GlyPa caffeine noneq	125	139	IEEDAGLGNGGLGRL	1470.75	5.64407	1000	1.47548	0.146037	0.0843145	1.57089	1.38007															0.0213268	0.0426536
GlyPa caffeine noneq	125	139	IEEDAGLGNGGLGRL	1470.75	5.61127	3000	1.8842	0.179624	0.103706	2.00156	1.76685															0.0322648	0.0645296
GlyPa caffeine noneq	125	139	IEEDAGLGNGGLGRL	1470.75	5.61793	9000	2.48096	0.157768	0.0910874	2.58404	2.37789															0.0248907	0.0497815
GlyPa caffeine noneq	125	139	IEEDAGLGNGGLGRL	1470.75	5.60299	10000	2.38821	0.136981	0.079086	2.4777	2.29872															0.0187638	0.0375276
GlyPa caffeine noneq	125	139	IEEDAGLGNGGLGRL	1470.75	5.60141	20000	2.93138	0.173669	0.100268	3.04485	2.81792															0.0301609	0.0603218
GlyPa caffeine noneq	125	139	IEEDAGLGNGGLGRL	1470.75	5.5978	30000	3.17334	0.217846	0.125773	3.31566	3.03101															0.0474569	0.0949138
GlyPa caffeine noneq	125	139	IEEDAGLGNGGLGRL	1470.75	5.61782	50000	3.39897	0.185986	0.107379	3.52048	3.27746															0.0345908	0.0691816
GlyPa caffeine noneq	125	139	IEEDAGLGNGGLGRL	1470.75	5.62637	150000	4.17748	0.227499	0.131347	4.32611	4.02885															0.0517558	0.103512
GlyPa caffeine noneq	125	139	IEEDAGLGNGGLGRL	1470.75	5.59124	300000	4.81138	0.165221	0.0953904	4.91933	4.70344															0.027298	0.054596
GlyPa apo	125	141	IEEDAGLGNGGLGRLAA	1612.83	5.42117	0	0	0	0	0	0															0	0
GlyPa apo	125	141	IEEDAGLGNGGLGRLAA	1612.83	5.43457	50	0.936393	0.024504	0.0141474	0.952402	0.920384															0.000600446	0.00120089
GlyPa apo	125	141	IEEDAGLGNGGLGRLAA	1612.83	5.42304	100	1.15562	0.018598	0.0107376	1.16777	1.14347															0.000345886	0.000691771
GlyPa apo	125	141	IEEDAGLGNGGLGRLAA	1612.83	5.43325	150	1.28466	0.023392	0.0135054	1.29994	1.26937															0.000547186	0.00109437
GlyPa apo	125	141	IEEDAGLGNGGLGRLAA	1612.83	5.41982	250	1.54866	0.032434	0.0187258	1.56985	1.52747															0.00105196	0.00210393
GlyPa apo	125	141	IEEDAGLGNGGLGRLAA	1612.83	5.44838	350	1.67476	0.021809	0.0125914	1.68901	1.66051															0.000475632	0.000951265
GlyPa apo	125	141	IEEDAGLGNGGLGRLAA	1612.83	5.41781	450	1.79299	0.057548	0.0332254	1.83059	1.75539															0.00331177	0.00662354
GlyPa apo	125	141	IEEDAGLGNGGLGRLAA	1612.83	5.41833	500	1.93629	0.054535	0.0314858	1.97192	1.90066															0.00297407	0.00594813
GlyPa apo	125	141	IEEDAGLGNGGLGRLAA	1612.83	5.41323	600	2.00503	0.014003	0.00808464	2.01418	1.99588															0.000196084	0.000392168
GlyPa apo	125	141	IEEDAGLGNGGLGRLAA	1612.83	5.42511	700	2.06071	0.022445	0.0129586	2.07538	2.04605															0.000503778	0.00100756
GlyPa apo	125	141	IEEDAGLGNGGLGRLAA	1612.83	5.42641	750	2.12486	0.10066	0.0581161	2.19062	2.05909															0.0101324	0.0202649
GlyPa apo	125	141	IEEDAGLGNGGLGRLAA	1612.83	5.41064	950	2.18865	0.051328	0.0296342	2.22218	2.15511															0.00263456	0.00526913
GlyPa apo	125	141	IEEDAGLGNGGLGRLAA	1612.83	5.4076	1000	2.13903	0.03458	0.0199648	2.16163	2.11644															0.00119578	0.00239155
GlyPa apo	125	141	IEEDAGLGNGGLGRLAA	1612.83	5.4221	3000	2.52109	0.015457	0.0089241	2.53119	2.51099															0.000238919	0.000477838
GlyPa apo	125	141	IEEDAGLGNGGLGRLAA	1612.83	5.40149	9000	3.06322	0.02565	0.014809	3.07998	3.04646															0.000657922	0.00131584
GlyPa apo	125	141	IEEDAGLGNGGLGRLAA	1612.83	5.42301	10000	3.14829	0.06411	0.0370139	3.19018	3.10641															0.00411009	0.00822018
GlyPa apo	125	141	IEEDAGLGNGGLGRLAA	1612.83	5.4291	20000	3.53449	0.113025	0.065255	3.60833	3.46064															0.0127747	0.0255493
GlyPa apo	125	141	IEEDAGLGNGGLGRLAA	1612.83	5.42465	30000	3.8942	0.009985	0.00576484	3.90073	3.88768															9.97002e-05	0.0001994
GlyPa apo	125	141	IEEDAGLGNGGLGRLAA	1612.83	5.42199	50000	4.19386	0.095739	0.0552749	4.25641	4.13131															0.00916596	0.0183319
GlyPa apo	125	141	IEEDAGLGNGGLGRLAA	1612.83	5.40198	150000	5.30504	0.066193	0.0382165	5.34829	5.2618															0.00438151	0.00876303
GlyPa apo	125	141	IEEDAGLGNGGLGRLAA	1612.83	5.43481	300000	6.12436	0.194636	0.112373	6.25152	5.9972															0.0378832	0.0757663
GlyPa caffeine eq	125	141	IEEDAGLGNGGLGRLAA	1612.83	5.42117	0	0	0	0	0	0															0	0
GlyPa caffeine eq	125	141	IEEDAGLGNGGLGRLAA	1612.83	5.44963	50	0.552498	0.049419	0.0285321	0.584785	0.520211															0.00244224	0.00488448
GlyPa caffeine eq	125	141	IEEDAGLGNGGLGRLAA	1612.83	5.44983	100	0.65895	0.02248	0.0129788	0.673637	0.644263															0.00050535	0.0010107
GlyPa caffeine eq	125	141	IEEDAGLGNGGLGRLAA	1612.83	5.45278	150	0.727615	0.058491	0.0337698	0.765829	0.689401															0.0034212	0.00684239
GlyPa caffeine eq	125	141	IEEDAGLGNGGLGRLAA	1612.83	5.47952	250	0.784969	0.022142	0.0127837	0.799435	0.770503															0.000490268	0.000980536
GlyPa caffeine eq	125	141	IEEDAGLGNGGLGRLAA	1612.83	5.44036	350	0.824951	0.01382	0.00797898	0.83398	0.815922															0.000190992	0.000381985
GlyPa caffeine eq	125	141	IEEDAGLGNGGLGRLAA	1612.83	5.46666	450	0.887384	0.026679	0.0154031	0.904814	0.869954															0.000711769	0.00142354
GlyPa caffeine eq	125	141	IEEDAGLGNGGLGRLAA	1612.83	5.46798	500	0.950395	0.010918	0.00630351	0.957528	0.943262															0.000119203	0.000238405
GlyPa caffeine eq	125	141	IEEDAGLGNGGLGRLAA	1612.83	5.46186	600	0.978971	0.0133	0.00767876	0.98766	0.970282															0.00017689	0.00035378
GlyPa caffeine eq	125	141	IEEDAGLGNGGLGRLAA	1612.83	5.47994	700	1.07164	0.037235	0.0214976	1.09597	1.04731															0.00138645	0.00277289
GlyPa caffeine eq	125	141	IEEDAGLGNGGLGRLAA	1612.83	5.47001	750	1.03811	0.064303	0.0371254	1.08012	0.996099															0.00413488	0.00826975
GlyPa caffeine eq	125	141	IEEDAGLGNGGLGRLAA	1612.83	5.44998	950	1.12704	0.0079	0.00456107	1.1322	1.12188															6.241e-05	0.00012482
GlyPa caffeine eq	125	141	IEEDAGLGNGGLGRLAA	1612.83	5.47763	1000	1.15779	0.024617	0.0142126	1.17388	1.14171															0.000605997	0.00121199
GlyPa caffeine eq	125	141	IEEDAGLGNGGLGRLAA	1612.83	5.47809	3000	1.53383	0.028826	0.0166427	1.55266	1.515															0.000830938	0.00166188
GlyPa caffeine eq	125	141	IEEDAGLGNGGLGRLAA	1612.83	5.4562	9000	2.11923	0.025584	0.0147709	2.13595	2.10252															0.000654541	0.00130908
GlyPa caffeine eq	125	141	IEEDAGLGNGGLGRLAA	1612.83	5.46833	10000	2.11999	0.009432	0.00544557	2.12615	2.11383															8.89626e-05	0.000177925
GlyPa caffeine eq	125	141	IEEDAGLGNGGLGRLAA	1612.83	5.47149	20000	2.44118	0.201143	0.11613	2.5726	2.30977															0.0404585	0.080917
GlyPa caffeine eq	125	141	IEEDAGLGNGGLGRLAA	1612.83	5.45264	30000	2.79341	0.045574	0.0263122	2.82319	2.76364															0.00207699	0.00415398
GlyPa caffeine eq	125	141	IEEDAGLGNGGLGRLAA	1612.83	5.4674	50000	3.07057	0.079868	0.0461118	3.12275	3.01839															0.0063789	0.0127578
GlyPa caffeine eq	125	141	IEEDAGLGNGGLGRLAA	1612.83	5.44979	150000	3.89414	0.016901	0.0097578	3.90518	3.88309															0.000285644	0.000571288
GlyPa caffeine eq	125	141	IEEDAGLGNGGLGRLAA	1612.83	5.49446	300000	4.64783	0.270396	0.156113	4.82449	4.47118															0.073114	0.146228
GlyPa caffeine noneq	125	141	IEEDAGLGNGGLGRLAA	1612.83	5.42117	0	0	0	0	0	0															0	0
GlyPa caffeine noneq	125	141	IEEDAGLGNGGLGRLAA	1612.83	5.51843	50	1.13258	0.100718	0.0581496	1.19839	1.06678															0.0101441	0.0202882
GlyPa caffeine noneq	125	141	IEEDAGLGNGGLGRLAA	1612.83	5.55797	100	1.28274	0.104401	0.0602759	1.35095	1.21453															0.0108996	0.0217991
GlyPa caffeine noneq	125	141	IEEDAGLGNGGLGRLAA	1612.83	5.54793	150	1.27103	0.180877	0.104429	1.3892	1.15286															0.0327165	0.065433
GlyPa caffeine noneq	125	141	IEEDAGLGNGGLGRLAA	1612.83	5.56252	250	1.38292	0.682231	0.393886	1.82864	0.937192															0.465439	0.930878
GlyPa caffeine noneq	125	141	IEEDAGLGNGGLGRLAA	1612.83	5.52124	350	1.6446	0.151218	0.0873058	1.74339	1.5458															0.0228669	0.0457338
GlyPa caffeine noneq	125	141	IEEDAGLGNGGLGRLAA	1612.83	5.61378	450	1.59826	0.172092	0.0993574	1.71069	1.48583															0.0296157	0.0592313
GlyPa caffeine noneq	125	141	IEEDAGLGNGGLGRLAA	1612.83	5.59112	500	1.81753	0.091353	0.0527427	1.87721	1.75785															0.00834537	0.0166907
GlyPa caffeine noneq	125	141	IEEDAGLGNGGLGRLAA	1612.83	5.56262	600	1.99047	0.174238	0.100596	2.10431	1.87664															0.0303589	0.0607178
GlyPa caffeine noneq	125	141	IEEDAGLGNGGLGRLAA	1612.83	5.56647	700	2.10464	0.121773	0.0703057	2.1842	2.02508															0.0148287	0.0296573
GlyPa caffeine noneq	125	141	IEEDAGLGNGGLGRLAA	1612.83	5.56117	750	2.1955	0.213754	0.123411	2.33515	2.05585															0.0456908	0.0913815
GlyPa caffeine noneq	125	141	IEEDAGLGNGGLGRLAA	1612.83	5.55256	950	1.97	0.168087	0.0970451	2.07982	1.86019															0.0282532	0.0565065
GlyPa caffeine noneq	125	141	IEEDAGLGNGGLGRLAA	1612.83	5.58974	1000	2.14952	0.169045	0.0975982	2.25996	2.03907															0.0285762	0.0571524
GlyPa caffeine noneq	125	141	IEEDAGLGNGGLGRLAA	1612.83	5.57602	3000	2.43508	0.01126	0.00650096	2.44244	2.42772															0.000126788	0.000253575
GlyPa caffeine noneq	125	141	IEEDAGLGNGGLGRLAA	1612.83	5.59324	9000	2.88663	0.134656	0.0777437	2.9746	2.79865															0.0181322	0.0362645
GlyPa caffeine noneq	125	141	IEEDAGLGNGGLGRLAA	1612.83	5.55693	10000	3.04187	0.034668	0.0200156	3.06452	3.01922															0.00120187	0.00240374
GlyPa caffeine noneq	125	141	IEEDAGLGNGGLGRLAA	1612.83	5.57563	20000	3.27961	0.031751	0.0183314	3.30035	3.25886															0.00100813	0.00201625
GlyPa caffeine noneq	125	141	IEEDAGLGNGGLGRLAA	1612.83	5.53292	30000	3.61433	0.21255	0.122716	3.7532	3.47547															0.0451775	0.090355
GlyPa caffeine noneq	125	141	IEEDAGLGNGGLGRLAA	1612.83	5.58602	50000	3.81455	0.081141	0.0468468	3.86756	3.76154															0.00658386	0.0131677
GlyPa caffeine noneq	125	141	IEEDAGLGNGGLGRLAA	1612.83	5.50976	150000	4.98859	0	0	4.98859	4.98859															0	0
GlyPa caffeine noneq	125	141	IEEDAGLGNGGLGRLAA	1612.83	5.53857	300000	5.51961	0.466155	0.269135	5.82416	5.21506															0.2173	0.434601
GlyPa apo	125	142	IEEDAGLGNGGLGRLAAC	1715.84	5.61477	0	0	0	0	0	0															0	0
GlyPa apo	125	142	IEEDAGLGNGGLGRLAAC	1715.84	5.63026	50	0.718803	0.014506	0.00837504	0.72828	0.709326															0.000210424	0.000420848
GlyPa apo	125	142	IEEDAGLGNGGLGRLAAC	1715.84	5.6422	100	0.902724	0.036854	0.0212777	0.926802	0.878646															0.00135822	0.00271643
GlyPa apo	125	142	IEEDAGLGNGGLGRLAAC	1715.84	5.66035	150	1.04889	0.060574	0.0349724	1.08847	1.00932															0.00366921	0.00733842
GlyPa apo	125	142	IEEDAGLGNGGLGRLAAC	1715.84	5.64506	250	1.30717	0.017592	0.0101567	1.31867	1.29568															0.000309478	0.000618957
GlyPa apo	125	142	IEEDAGLGNGGLGRLAAC	1715.84	5.65752	350	1.48173	0.009394	0.00542363	1.48786	1.47559															8.82472e-05	0.000176494
GlyPa apo	125	142	IEEDAGLGNGGLGRLAAC	1715.84	5.61913	450	1.5541	0.051347	0.0296452	1.58765	1.52056															0.00263651	0.00527303
GlyPa apo	125	142	IEEDAGLGNGGLGRLAAC	1715.84	5.62633	500	1.7497	0.016035	0.00925781	1.76018	1.73922															0.000257121	0.000514242
GlyPa apo	125	142	IEEDAGLGNGGLGRLAAC	1715.84	5.63593	600	1.81902	0.010932	0.00631159	1.82616	1.81188															0.000119509	0.000239017
GlyPa apo	125	142	IEEDAGLGNGGLGRLAAC	1715.84	5.63324	700	1.84164	0.018852	0.0108842	1.85395	1.82932															0.000355398	0.000710796
GlyPa apo	125	142	IEEDAGLGNGGLGRLAAC	1715.84	5.64228	750	1.81542	0.012199	0.0070431	1.82339	1.80745															0.000148816	0.000297631
GlyPa apo	125	142	IEEDAGLGNGGLGRLAAC	1715.84	5.61255	950	1.92446	0.040978	0.0236587	1.95123	1.89769															0.0016792	0.00335839
GlyPa apo	125	142	IEEDAGLGNGGLGRLAAC	1715.84	5.62886	1000	1.91574	0.021687	0.012521	1.92991	1.90157															0.000470326	0.000940652
GlyPa apo	125	142	IEEDAGLGNGGLGRLAAC	1715.84	5.62769	3000	2.27498	0.054475	0.0314512	2.31057	2.23939															0.00296753	0.00593505
GlyPa apo	125	142	IEEDAGLGNGGLGRLAAC	1715.84	5.62071	9000	2.8323	0.025621	0.0147923	2.84904	2.81556															0.000656436	0.00131287
GlyPa apo	125	142	IEEDAGLGNGGLGRLAAC	1715.84	5.64131	10000	2.94641	0.067027	0.0386981	2.9902	2.90262															0.00449262	0.00898524
GlyPa apo	125	142	IEEDAGLGNGGLGRLAAC	1715.84	5.66431	20000	3.39893	0.053118	0.0306677	3.43364	3.36423															0.00282152	0.00564304
GlyPa apo	125	142	IEEDAGLGNGGLGRLAAC	1715.84	5.63073	30000	3.67337	0.085795	0.0495338	3.72943	3.61732															0.00736078	0.0147216
GlyPa apo	125	142	IEEDAGLGNGGLGRLAAC	1715.84	5.62911	50000	4.02744	0.111286	0.064251	4.10014	3.95473															0.0123846	0.0247691
GlyPa apo	125	142	IEEDAGLGNGGLGRLAAC	1715.84	5.61554	150000	5.07039	0.036333	0.0209769	5.09412	5.04665															0.00132009	0.00264017
GlyPa apo	125	142	IEEDAGLGNGGLGRLAAC	1715.84	5.64087	300000	5.6783	0.127814	0.0737934	5.76181	5.5948															0.0163364	0.0326728
GlyPa caffeine eq	125	142	IEEDAGLGNGGLGRLAAC	1715.84	5.61477	0	0	0	0	0	0															0	0
GlyPa caffeine eq	125	142	IEEDAGLGNGGLGRLAAC	1715.84	5.62486	50	0.284745	0.047542	0.0274484	0.315806	0.253684															0.00226024	0.00452048
GlyPa caffeine eq	125	142	IEEDAGLGNGGLGRLAAC	1715.84	5.65382	100	0.396138	0.009243	0.00533645	0.402177	0.390099															8.5433e-05	0.000170866
GlyPa caffeine eq	125	142	IEEDAGLGNGGLGRLAAC	1715.84	5.63427	150	0.373763	0.004455	0.0025721	0.376674	0.370852															1.9847e-05	3.9694e-05
GlyPa caffeine eq	125	142	IEEDAGLGNGGLGRLAAC	1715.84	5.66343	250	0.523532	0.021376	0.0123414	0.537498	0.509566															0.000456933	0.000913867
GlyPa caffeine eq	125	142	IEEDAGLGNGGLGRLAAC	1715.84	5.63169	350	0.619378	0.102344	0.0590883	0.686243	0.552513															0.0104743	0.0209486
GlyPa caffeine eq	125	142	IEEDAGLGNGGLGRLAAC	1715.84	5.64916	450	0.638791	0.030304	0.017496	0.65859	0.618992															0.000918332	0.00183666
GlyPa caffeine eq	125	142	IEEDAGLGNGGLGRLAAC	1715.84	5.64837	500	0.702042	0.019131	0.0110453	0.714541	0.689543															0.000365995	0.00073199
GlyPa caffeine eq	125	142	IEEDAGLGNGGLGRLAAC	1715.84	5.64272	600	0.756506	0.015658	0.00904015	0.766736	0.746276															0.000245173	0.000490346
GlyPa caffeine eq	125	142	IEEDAGLGNGGLGRLAAC	1715.84	5.65395	700	0.795278	0.005266	0.00304033	0.798718	0.791838															2.77308e-05	5.54615e-05
GlyPa caffeine eq	125	142	IEEDAGLGNGGLGRLAAC	1715.84	5.66129	750	0.832152	0.028221	0.0162934	0.85059	0.813714															0.000796425	0.00159285
GlyPa caffeine eq	125	142	IEEDAGLGNGGLGRLAAC	1715.84	5.64687	950	0.897719	0.024205	0.0139748	0.913533	0.881905															0.000585882	0.00117176
GlyPa caffeine eq	125	142	IEEDAGLGNGGLGRLAAC	1715.84	5.6505	1000	0.859657	0.040601	0.023441	0.886183	0.833131															0.00164844	0.00329688
GlyPa caffeine eq	125	142	IEEDAGLGNGGLGRLAAC	1715.84	5.65022	3000	1.26649	0.0235	0.0135677	1.28184	1.25114															0.00055225	0.0011045
GlyPa caffeine eq	125	142	IEEDAGLGNGGLGRLAAC	1715.84	5.63005	9000	1.80656	0.043283	0.0249895	1.83484	1.77828															0.00187342	0.00374684
GlyPa caffeine eq	125	142	IEEDAGLGNGGLGRLAAC	1715.84	5.62202	10000	1.87524	0.059863	0.0345619	1.91435	1.83613															0.00358358	0.00716716
GlyPa caffeine eq	125	142	IEEDAGLGNGGLGRLAAC	1715.84	5.64906	20000	2.28625	0.046268	0.0267128	2.31647	2.25602															0.00214073	0.00428146
GlyPa caffeine eq	125	142	IEEDAGLGNGGLGRLAAC	1715.84	5.64072	30000	2.44994	0.028842	0.0166519	2.46878	2.4311															0.000831861	0.00166372
GlyPa caffeine eq	125	142	IEEDAGLGNGGLGRLAAC	1715.84	5.65027	50000	2.77639	0.022447	0.0129598	2.79105	2.76172															0.000503868	0.00100774
GlyPa caffeine eq	125	142	IEEDAGLGNGGLGRLAAC	1715.84	5.6189	150000	3.51369	0.015945	0.00920585	3.52411	3.50327															0.000254243	0.000508486
GlyPa caffeine eq	125	142	IEEDAGLGNGGLGRLAAC	1715.84	5.64277	300000	4.00385	0.115287	0.066561	4.07917	3.92853															0.0132911	0.0265822
GlyPa caffeine noneq	125	142	IEEDAGLGNGGLGRLAAC	1715.84	5.61477	0	0	0	0	0	0															0	0
GlyPa caffeine noneq	125	142	IEEDAGLGNGGLGRLAAC	1715.84	5.62974	50	0.59935	0.054766	0.0316192	0.63513	0.56357															0.00299931	0.00599863
GlyPa caffeine noneq	125	142	IEEDAGLGNGGLGRLAAC	1715.84	5.63905	100	0.762759	0.02791	0.0161138	0.780994	0.744524															0.000778968	0.00155794
[truncated: 18,322 more rows]

## Sheet: TS4_GLyPb State_data
TABLE S4	Raw uptake HDX date for GlyPa, GlyPa equilibrated with CFF, and non-equilibrium with CFF
Protein state	Start	End	Sequence	MHP (Da)	Retention time (min)	HDX time (ms)	Uptake (D)	Uptake SD (D)	Standard error	Upper CI	Lower CI															s2	s2(n-1)	Sum(s2(n-1)	n	Sp		SEM		df	CI
GlyPb	21	26	VENVTE	690.331	4.12505	0	0	0	0	0	0															0	0	447.382	20320	0.104921		0.0856676		4	0.179902
GlyPb	21	26	VENVTE	690.331	4.17602	50	0.101854	0.026136	0.0150896	0.11893	0.0847785															0.00068309	0.00136618
GlyPb	21	26	VENVTE	690.331	4.14298	100	0.23099	0.077298	0.044628	0.281491	0.180489															0.00597498	0.01195							t=2.1 for a=0.05
GlyPb	21	26	VENVTE	690.331	4.17376	150	0.385426	0.016985	0.00980629	0.396523	0.374329															0.00028849	0.00057698
GlyPb	21	26	VENVTE	690.331	4.13609	200	0.412137	0.008214	0.00474236	0.417503	0.406771															6.74698e-05	0.00013494
GlyPb	21	26	VENVTE	690.331	4.17478	250	0.460899	0.025396	0.0146624	0.477491	0.444307															0.000644957	0.00128991
GlyPb	21	26	VENVTE	690.331	4.1323	270	0.588922	0.004177	0.00241159	0.591651	0.586193															1.74473e-05	3.48947e-05
GlyPb	21	26	VENVTE	690.331	4.14025	300	0.605133	0.026171	0.0151098	0.622231	0.588035															0.000684921	0.00136984
GlyPb	21	26	VENVTE	690.331	4.1383	320	0.609346	0.039393	0.0227436	0.635083	0.583609															0.00155181	0.00310362
GlyPb	21	26	VENVTE	690.331	4.18219	350	0.742967	0.059015	0.0340723	0.781523	0.704411															0.00348277	0.00696554
GlyPb	21	26	VENVTE	690.331	4.1767	450	0.829672	0.012831	0.00740798	0.838055	0.821289															0.000164635	0.000329269
GlyPb	21	26	VENVTE	690.331	4.13644	470	0.839771	0.060697	0.0350434	0.879426	0.800116															0.00368413	0.00736825
GlyPb	21	26	VENVTE	690.331	4.18203	500	0.882795	0.027786	0.0160423	0.900949	0.864641															0.000772062	0.00154412
GlyPb	21	26	VENVTE	690.331	4.1338	650	0.870901	0.024473	0.0141295	0.88689	0.854912															0.000598928	0.00119786
GlyPb	21	26	VENVTE	690.331	4.1392	700	0.8303	0.042007	0.0242528	0.857745	0.802855															0.00176459	0.00352918
GlyPb	21	26	VENVTE	690.331	4.18302	750	1.00744	0.01652	0.00953783	1.01823	0.996647															0.00027291	0.000545821
GlyPb	21	26	VENVTE	690.331	4.13847	850	0.905782	0.017366	0.0100263	0.917128	0.894436															0.000301578	0.000603156
GlyPb	21	26	VENVTE	690.331	4.14118	950	1.02056	0.168947	0.0975416	1.13094	0.910182															0.0285431	0.0570862
GlyPb	21	26	VENVTE	690.331	4.1748	1000	1.14433	0.037923	0.0218949	1.1691	1.11955															0.00143815	0.00287631
GlyPb	21	26	VENVTE	690.331	4.13705	1500	1.38064	0.121661	0.070241	1.46013	1.30116															0.0148014	0.0296028
GlyPb	21	26	VENVTE	690.331	4.13947	2500	1.64481	0.010688	0.00617072	1.65179	1.63782															0.000114233	0.000228467
GlyPb	21	26	VENVTE	690.331	4.13776	3000	1.74695	0.058811	0.0339545	1.78537	1.70853															0.00345873	0.00691747
GlyPb	21	26	VENVTE	690.331	4.13666	5000	1.91699	0.023431	0.0135279	1.9323	1.90168															0.000549012	0.00109802
GlyPb	21	26	VENVTE	690.331	4.13596	7000	2.36915	0.055696	0.0321561	2.40554	2.33276															0.00310204	0.00620409
GlyPb	21	26	VENVTE	690.331	4.13463	9000	2.60132	0.071152	0.0410796	2.64781	2.55484															0.00506261	0.0101252
GlyPb	21	26	VENVTE	690.331	4.1751	10000	2.48154	0.038367	0.0221512	2.50661	2.45647															0.00147203	0.00294405
GlyPb	21	26	VENVTE	690.331	4.13536	20000	2.99455	0.029742	0.0171716	3.01398	2.97511															0.000884587	0.00176917
GlyPb	21	26	VENVTE	690.331	4.16477	30000	3.18139	0.012253	0.00707427	3.18939	3.17338															0.000150136	0.000300272
GlyPb	21	26	VENVTE	690.331	4.1347	50000	3.34092	0.036937	0.0213256	3.36505	3.31679															0.00136434	0.00272868
GlyPb	21	26	VENVTE	690.331	4.13119	150000	3.26692	0.098968	0.0571392	3.33158	3.20226															0.00979467	0.0195893
GlyPb	21	26	VENVTE	690.331	4.16954	300000	3.31806	0.024846	0.0143448	3.3343	3.30183															0.000617324	0.00123465
GlyPb acitvated	21	26	VENVTE	690.331	4.12505	0	0	0	0	0	0															0	0
GlyPb acitvated	21	26	VENVTE	690.331	4.16188	50	0.145885	0.049405	0.028524	0.178163	0.113607															0.00244085	0.00488171
GlyPb acitvated	21	26	VENVTE	690.331	4.15256	100	0.192884	0.075491	0.0435847	0.242205	0.143563															0.00569889	0.0113978
GlyPb acitvated	21	26	VENVTE	690.331	4.16807	150	0.370473	0.022568	0.0130296	0.385217	0.355729															0.000509315	0.00101863
GlyPb acitvated	21	26	VENVTE	690.331	4.17466	200	0.394215	0.084352	0.0487006	0.449325	0.339105															0.00711526	0.0142305
GlyPb acitvated	21	26	VENVTE	690.331	4.1669	250	0.452087	0.036243	0.0209249	0.475766	0.428408															0.00131356	0.00262711
GlyPb acitvated	21	26	VENVTE	690.331	4.16377	270	0.563345	0.012851	0.00741953	0.571741	0.554949															0.000165148	0.000330296
GlyPb acitvated	21	26	VENVTE	690.331	4.17464	300	0.575239	0.016541	0.00954995	0.586046	0.564432															0.000273605	0.000547209
GlyPb acitvated	21	26	VENVTE	690.331	4.1627	320	0.576519	0.030053	0.0173511	0.596154	0.556884															0.000903183	0.00180637
GlyPb acitvated	21	26	VENVTE	690.331	4.16209	350	0.773985	0.071648	0.041366	0.820795	0.727175															0.00513344	0.0102669
GlyPb acitvated	21	26	VENVTE	690.331	4.18681	450	0.875036	0.094945	0.0548165	0.937067	0.813005															0.00901455	0.0180291
GlyPb acitvated	21	26	VENVTE	690.331	4.14093	470	0.780966	0.012058	0.00696169	0.788844	0.773088															0.000145395	0.000290791
GlyPb acitvated	21	26	VENVTE	690.331	4.16944	500	0.951652	0.033953	0.0196028	0.973835	0.929469															0.00115281	0.00230561
GlyPb acitvated	21	26	VENVTE	690.331	4.16129	650	1.05375	0.015794	0.00911867	1.06407	1.04343															0.00024945	0.000498901
GlyPb acitvated	21	26	VENVTE	690.331	4.14704	700	1.0759	0.03762	0.0217199	1.10048	1.05132															0.00141526	0.00283053
GlyPb acitvated	21	26	VENVTE	690.331	4.17743	750	1.06419	0.030819	0.0177934	1.08432	1.04405															0.000949811	0.00189962
GlyPb acitvated	21	26	VENVTE	690.331	4.16749	850	1.18223	0.040258	0.023243	1.20853	1.15593															0.00162071	0.00324141
GlyPb acitvated	21	26	VENVTE	690.331	4.14513	950	1.21144	0.005796	0.00334632	1.21523	1.20766															3.35936e-05	6.71872e-05
GlyPb acitvated	21	26	VENVTE	690.331	4.16448	1000	1.19591	0.012404	0.00716145	1.20401	1.1878															0.000153859	0.000307718
GlyPb acitvated	21	26	VENVTE	690.331	4.16673	1500	1.42913	0.100562	0.0580595	1.49483	1.36343															0.0101127	0.0202254
GlyPb acitvated	21	26	VENVTE	690.331	4.1567	2500	1.67401	0.090245	0.052103	1.73297	1.61505															0.00814416	0.0162883
GlyPb acitvated	21	26	VENVTE	690.331	4.1408	3000	1.85568	0.090741	0.0523893	1.91497	1.7964															0.00823393	0.0164679
GlyPb acitvated	21	26	VENVTE	690.331	4.15881	5000	2.20752	0.011113	0.00641609	2.21478	2.20026															0.000123499	0.000246998
GlyPb acitvated	21	26	VENVTE	690.331	4.16115	7000	2.38544	0.034958	0.020183	2.40828	2.3626															0.00122206	0.00244412
GlyPb acitvated	21	26	VENVTE	690.331	4.14616	9000	2.5541	0.018685	0.0107878	2.56631	2.54189															0.000349129	0.000698258
GlyPb acitvated	21	26	VENVTE	690.331	4.17743	10000	2.62313	0.023576	0.0136116	2.63853	2.60772															0.000555828	0.00111166
GlyPb acitvated	21	26	VENVTE	690.331	4.15576	20000	3.01931	0.085378	0.049293	3.07509	2.96353															0.0072894	0.0145788
GlyPb acitvated	21	26	VENVTE	690.331	4.17407	30000	3.18427	0.015917	0.00918968	3.19467	3.17387															0.000253351	0.000506702
GlyPb acitvated	21	26	VENVTE	690.331	4.1549	50000	3.03073	0.036161	0.0208776	3.05436	3.00711															0.00130762	0.00261524
GlyPb acitvated	21	26	VENVTE	690.331	4.1399	150000	3.29724	0.057071	0.03295	3.33452	3.25995															0.0032571	0.0065142
GlyPb acitvated	21	26	VENVTE	690.331	4.16013	300000	3.23442	0.113215	0.0653647	3.30838	3.16045															0.0128176	0.0256353
GlyPb activated noneq	21	26	VENVTE	690.331	4.12505	0	0	0	0	0	0															0	0
GlyPb activated noneq	21	26	VENVTE	690.331	4.15611	100	0.206501	0.097195	0.0561156	0.270002	0.143															0.00944687	0.0188937
GlyPb activated noneq	21	26	VENVTE	690.331	4.18468	150	0.331126	0.014027	0.00809849	0.34029	0.321962															0.000196757	0.000393513
GlyPb activated noneq	21	26	VENVTE	690.331	4.1865	200	0.433611	0.021536	0.0124338	0.447681	0.419541															0.000463799	0.000927599
GlyPb activated noneq	21	26	VENVTE	690.331	4.18933	250	0.435805	0.021536	0.0124338	0.449875	0.421735															0.000463799	0.000927599
GlyPb activated noneq	21	26	VENVTE	690.331	4.18866	270	0.556006	0.015828	0.0091383	0.566347	0.545665															0.000250526	0.000501051
GlyPb activated noneq	21	26	VENVTE	690.331	4.18368	300	0.541563	0.028929	0.0167022	0.560463	0.522663															0.000836887	0.00167377
GlyPb activated noneq	21	26	VENVTE	690.331	4.18249	320	0.567896	0.013206	0.00762449	0.576524	0.559268															0.000174398	0.000348797
GlyPb activated noneq	21	26	VENVTE	690.331	4.19399	350	0.693972	0.055381	0.0319742	0.730154	0.65779															0.00306706	0.00613411
GlyPb activated noneq	21	26	VENVTE	690.331	4.19273	450	0.758015	0.015666	0.00904477	0.76825	0.74778															0.000245424	0.000490847
GlyPb activated noneq	21	26	VENVTE	690.331	4.16385	470	0.71919	0.049264	0.0284426	0.751376	0.687004															0.00242694	0.00485388
GlyPb activated noneq	21	26	VENVTE	690.331	4.18829	500	0.760053	0.022314	0.012883	0.774631	0.745475															0.000497915	0.000995829
GlyPb activated noneq	21	26	VENVTE	690.331	4.18901	650	0.835479	0.012926	0.00746283	0.843924	0.827034															0.000167081	0.000334163
GlyPb activated noneq	21	26	VENVTE	690.331	4.166	700	0.962841	0.095315	0.0550301	1.02511	0.900569															0.00908495	0.0181699
GlyPb activated noneq	21	26	VENVTE	690.331	4.18905	750	0.94389	0.071466	0.0412609	0.990581	0.897199															0.00510739	0.0102148
GlyPb activated noneq	21	26	VENVTE	690.331	4.18957	850	1.14021	0.005767	0.00332958	1.14398	1.13644															3.32583e-05	6.65166e-05
GlyPb activated noneq	21	26	VENVTE	690.331	4.16506	950	1.1128	0.112108	0.0647256	1.18604	1.03956															0.0125682	0.0251364
GlyPb activated noneq	21	26	VENVTE	690.331	4.18915	1000	1.11894	0.107854	0.0622695	1.18941	1.04848															0.0116325	0.023265
GlyPb activated noneq	21	26	VENVTE	690.331	4.18193	1500	1.38295	0.014228	0.00821454	1.39225	1.37365															0.000202436	0.000404872
GlyPb activated noneq	21	26	VENVTE	690.331	4.17997	2500	1.72902	0.065865	0.0380272	1.77205	1.68599															0.0043382	0.0086764
GlyPb activated noneq	21	26	VENVTE	690.331	4.16244	3000	1.82596	0.034476	0.0199047	1.84849	1.80344															0.00118859	0.00237719
GlyPb activated noneq	21	26	VENVTE	690.331	4.17727	5000	2.24807	0.03973	0.0229381	2.27402	2.22211															0.00157847	0.00315695
GlyPb activated noneq	21	26	VENVTE	690.331	4.18824	7000	2.44056	0.037494	0.0216472	2.46506	2.41607															0.0014058	0.0028116
GlyPb activated noneq	21	26	VENVTE	690.331	4.16386	9000	2.73407	0.024244	0.0139973	2.74991	2.71823															0.000587772	0.00117554
GlyPb activated noneq	21	26	VENVTE	690.331	4.18662	10000	2.71026	0.093775	0.054141	2.77153	2.649															0.00879375	0.0175875
GlyPb activated noneq	21	26	VENVTE	690.331	4.17249	20000	2.94471	0.024512	0.014152	2.96072	2.92869															0.000600838	0.00120168
GlyPb activated noneq	21	26	VENVTE	690.331	4.18184	30000	3.09951	0.115767	0.0668381	3.17515	3.02388															0.013402	0.026804
GlyPb activated noneq	21	26	VENVTE	690.331	4.16589	50000	3.21636	0.105181	0.0607263	3.28508	3.14764															0.011063	0.0221261
GlyPb activated noneq	21	26	VENVTE	690.331	4.16627	150000	3.13007	0.090957	0.052514	3.18949	3.07064															0.00827318	0.0165464
GlyPb activated noneq	21	26	VENVTE	690.331	4.17632	300000	3.17615	0.102216	0.0590144	3.24293	3.10937															0.0104481	0.0208962
GlyPb	23	37	NVTELKKNFNRHLHF	1897.02	5.27989	0	0	0	0	0	0															0	0
GlyPb	23	37	NVTELKKNFNRHLHF	1897.02	5.52894	50	-0.052131	0.011637	0.00671863	-0.0445282	-0.0597338															0.00013542	0.00027084
GlyPb	23	37	NVTELKKNFNRHLHF	1897.02	5.45808	100	0.082566	0.077676	0.0448463	0.133314	0.0318177															0.00603356	0.0120671
GlyPb	23	37	NVTELKKNFNRHLHF	1897.02	5.39034	150	0.215546	0.042062	0.0242845	0.243027	0.188065															0.00176921	0.00353842
GlyPb	23	37	NVTELKKNFNRHLHF	1897.02	5.45043	200	0.154644	0.05841	0.033723	0.192805	0.116483															0.00341173	0.00682346
GlyPb	23	37	NVTELKKNFNRHLHF	1897.02	5.39304	250	0.221445	0.027258	0.0157374	0.239254	0.203636															0.000742999	0.001486
GlyPb	23	37	NVTELKKNFNRHLHF	1897.02	5.45931	270	0.140979	0.031854	0.0183909	0.16179	0.120168															0.00101468	0.00202935
GlyPb	23	37	NVTELKKNFNRHLHF	1897.02	5.44948	300	0.159487	0.071717	0.0414058	0.206342	0.112632															0.00514333	0.0102867
GlyPb	23	37	NVTELKKNFNRHLHF	1897.02	5.45778	320	0.192754	0.038563	0.0222644	0.217948	0.16756															0.0014871	0.00297421
GlyPb	23	37	NVTELKKNFNRHLHF	1897.02	5.40392	350	0.30643	0.076159	0.0439704	0.356187	0.256673															0.00580019	0.0116004
GlyPb	23	37	NVTELKKNFNRHLHF	1897.02	5.40814	450	0.347137	0.034214	0.0197535	0.36949	0.324784															0.0011706	0.0023412
GlyPb	23	37	NVTELKKNFNRHLHF	1897.02	5.44539	470	0.231903	0.058539	0.0337975	0.270148	0.193658															0.00342681	0.00685363
GlyPb	23	37	NVTELKKNFNRHLHF	1897.02	5.39498	500	0.271435	0.022737	0.0131272	0.28629	0.25658															0.000516971	0.00103394
GlyPb	23	37	NVTELKKNFNRHLHF	1897.02	5.46022	650	0.264177	0.038332	0.022131	0.289221	0.239133															0.00146934	0.00293868
GlyPb	23	37	NVTELKKNFNRHLHF	1897.02	5.4661	700	0.281406	0.045282	0.0261436	0.31099	0.251822															0.00205046	0.00410092
GlyPb	23	37	NVTELKKNFNRHLHF	1897.02	5.40245	750	0.293652	0.012586	0.00726653	0.301875	0.285429															0.000158407	0.000316815
GlyPb	23	37	NVTELKKNFNRHLHF	1897.02	5.46212	850	0.289791	0.037937	0.0219029	0.314577	0.265005															0.00143922	0.00287843
GlyPb	23	37	NVTELKKNFNRHLHF	1897.02	5.47027	950	0.222853	0.011637	0.00671863	0.230456	0.21525															0.00013542	0.00027084
GlyPb	23	37	NVTELKKNFNRHLHF	1897.02	5.39233	1000	0.357106	0.037655	0.0217401	0.381707	0.332505															0.0014179	0.0028358
GlyPb	23	37	NVTELKKNFNRHLHF	1897.02	5.46094	1500	0.366266	0.068204	0.0393776	0.410826	0.321706															0.00465179	0.00930357
GlyPb	23	37	NVTELKKNFNRHLHF	1897.02	5.46358	2500	0.477547	0.030181	0.017425	0.497265	0.457829															0.000910893	0.00182179
GlyPb	23	37	NVTELKKNFNRHLHF	1897.02	5.47323	3000	0.588611	0.021213	0.0122473	0.60247	0.574752															0.000449991	0.000899983
GlyPb	23	37	NVTELKKNFNRHLHF	1897.02	5.46396	5000	0.760563	0.039456	0.0227799	0.786341	0.734785															0.00155678	0.00311355
GlyPb	23	37	NVTELKKNFNRHLHF	1897.02	5.46231	7000	0.942311	0.014227	0.00821396	0.951606	0.933016															0.000202408	0.000404815
GlyPb	23	37	NVTELKKNFNRHLHF	1897.02	5.4588	9000	0.971542	0.011637	0.00671863	0.979145	0.963939															0.00013542	0.00027084
GlyPb	23	37	NVTELKKNFNRHLHF	1897.02	5.40293	10000	0.998174	0.044382	0.025624	1.02717	0.969178															0.00196976	0.00393952
GlyPb	23	37	NVTELKKNFNRHLHF	1897.02	5.44824	20000	1.38205	0.013104	0.0075656	1.39061	1.37349															0.000171715	0.00034343
GlyPb	23	37	NVTELKKNFNRHLHF	1897.02	5.39803	30000	1.43235	0.062103	0.0358552	1.47292	1.39178															0.00385678	0.00771357
GlyPb	23	37	NVTELKKNFNRHLHF	1897.02	5.46207	50000	1.67222	0.042405	0.0244825	1.69993	1.64452															0.00179818	0.00359637
GlyPb	23	37	NVTELKKNFNRHLHF	1897.02	5.45524	150000	1.86378	0.055373	0.0319696	1.89996	1.8276															0.00306617	0.00613234
GlyPb	23	37	NVTELKKNFNRHLHF	1897.02	5.40219	300000	1.94375	0.105252	0.0607673	2.01251	1.87498															0.011078	0.022156
GlyPb acitvated	23	37	NVTELKKNFNRHLHF	1897.02	5.27989	0	0	0	0	0	0															0	0
GlyPb acitvated	23	37	NVTELKKNFNRHLHF	1897.02	5.41337	100	0.116108	0.0282	0.0162813	0.134532	0.097684															0.00079524	0.00159048
GlyPb acitvated	23	37	NVTELKKNFNRHLHF	1897.02	5.42735	150	0.174294	0.019171	0.0110684	0.186819	0.161769															0.000367527	0.000735054
GlyPb acitvated	23	37	NVTELKKNFNRHLHF	1897.02	5.3833	200	0.188822	0.056916	0.0328605	0.226007	0.151637															0.00323943	0.00647886
GlyPb acitvated	23	37	NVTELKKNFNRHLHF	1897.02	5.47927	250	0.203875	0.011637	0.00671863	0.211478	0.196272															0.00013542	0.00027084
GlyPb acitvated	23	37	NVTELKKNFNRHLHF	1897.02	5.38677	270	0.232683	0.035957	0.0207598	0.256175	0.209191															0.00129291	0.00258581
GlyPb acitvated	23	37	NVTELKKNFNRHLHF	1897.02	5.3873	300	0.202413	0.025286	0.0145989	0.218933	0.185893															0.000639382	0.00127876
GlyPb acitvated	23	37	NVTELKKNFNRHLHF	1897.02	5.39279	320	0.197792	0.015999	0.00923703	0.208245	0.187339															0.000255968	0.000511936
GlyPb acitvated	23	37	NVTELKKNFNRHLHF	1897.02	5.47177	350	0.207942	0.022645	0.0130741	0.222737	0.193147															0.000512796	0.00102559
GlyPb acitvated	23	37	NVTELKKNFNRHLHF	1897.02	5.46002	450	0.191207	0.020439	0.0118005	0.20456	0.177854															0.000417753	0.000835505
GlyPb acitvated	23	37	NVTELKKNFNRHLHF	1897.02	5.42735	470	0.245202	0.023682	0.0136728	0.260674	0.22973															0.000560837	0.00112167
GlyPb acitvated	23	37	NVTELKKNFNRHLHF	1897.02	5.47052	500	0.31139	0.011637	0.00671863	0.318993	0.303787															0.00013542	0.00027084
GlyPb acitvated	23	37	NVTELKKNFNRHLHF	1897.02	5.40221	650	0.283284	0.02095	0.0120955	0.296971	0.269597															0.000438902	0.000877805
GlyPb acitvated	23	37	NVTELKKNFNRHLHF	1897.02	5.42157	700	0.293437	0.02086	0.0120435	0.307066	0.279808															0.00043514	0.000870279
GlyPb acitvated	23	37	NVTELKKNFNRHLHF	1897.02	5.46147	750	0.241802	0.017117	0.0098825	0.252985	0.230619															0.000292992	0.000585983
GlyPb acitvated	23	37	NVTELKKNFNRHLHF	1897.02	5.39067	850	0.255006	0.022861	0.0131988	0.269942	0.24007															0.000522625	0.00104525
GlyPb acitvated	23	37	NVTELKKNFNRHLHF	1897.02	5.4239	950	0.292925	0.019061	0.0110049	0.305378	0.280472															0.000363322	0.000726643
GlyPb acitvated	23	37	NVTELKKNFNRHLHF	1897.02	5.47175	1000	0.308599	0.018202	0.0105089	0.320491	0.296707															0.000331313	0.000662626
GlyPb acitvated	23	37	NVTELKKNFNRHLHF	1897.02	5.38832	1500	0.388689	0.019655	0.0113478	0.40153	0.375848															0.000386319	0.000772638
GlyPb acitvated	23	37	NVTELKKNFNRHLHF	1897.02	5.39518	2500	0.536896	0.064961	0.0375053	0.579337	0.494455															0.00421993	0.00843986
GlyPb acitvated	23	37	NVTELKKNFNRHLHF	1897.02	5.43553	3000	0.511102	0.043002	0.0248272	0.539197	0.483007															0.00184917	0.00369834
GlyPb acitvated	23	37	NVTELKKNFNRHLHF	1897.02	5.40439	5000	0.768061	0.027529	0.0158939	0.786047	0.750075															0.000757846	0.00151569
GlyPb acitvated	23	37	NVTELKKNFNRHLHF	1897.02	5.39085	7000	0.833548	0.079941	0.046154	0.885776	0.78132															0.00639056	0.0127811
GlyPb acitvated	23	37	NVTELKKNFNRHLHF	1897.02	5.42225	9000	1.0498	0.02122	0.0122514	1.06367	1.03594															0.000450288	0.000900577
GlyPb acitvated	23	37	NVTELKKNFNRHLHF	1897.02	5.45017	10000	1.00893	0.068613	0.0396137	1.05376	0.964104															0.00470774	0.00941549
GlyPb acitvated	23	37	NVTELKKNFNRHLHF	1897.02	5.41288	20000	1.34543	0.037875	0.0218671	1.37017	1.32068															0.00143452	0.00286903
GlyPb acitvated	23	37	NVTELKKNFNRHLHF	1897.02	5.45475	30000	1.47257	0.036148	0.0208701	1.49618	1.44895															0.00130668	0.00261336
GlyPb acitvated	23	37	NVTELKKNFNRHLHF	1897.02	5.40487	50000	1.60024	0.05959	0.0344043	1.63918	1.56131															0.00355097	0.00710194
GlyPb acitvated	23	37	NVTELKKNFNRHLHF	1897.02	5.41703	150000	1.95482	0.031876	0.0184036	1.97565	1.934															0.00101608	0.00203216
GlyPb acitvated	23	37	NVTELKKNFNRHLHF	1897.02	5.46481	300000	2.33818	0.126507	0.0730389	2.42083	2.25553															0.016004	0.032008
GlyPb activated noneq	23	37	NVTELKKNFNRHLHF	1897.02	5.27989	0	0	0	0	0	0															0	0
GlyPb activated noneq	23	37	NVTELKKNFNRHLHF	1897.02	5.41293	100	0.063199	0.014008	0.00808752	0.0723509	0.0540471															0.000196224	0.000392448
GlyPb activated noneq	23	37	NVTELKKNFNRHLHF	1897.02	5.42108	150	0.096319	0.119907	0.0692283	0.174658	0.0179798															0.0143777	0.0287554
GlyPb activated noneq	23	37	NVTELKKNFNRHLHF	1897.02	5.433	200	0.143938	0.014525	0.00838601	0.153428	0.134448															0.000210976	0.000421951
GlyPb activated noneq	23	37	NVTELKKNFNRHLHF	1897.02	5.41031	250	0.114091	0.034907	0.0201536	0.136897	0.0912851															0.0012185	0.002437
GlyPb activated noneq	23	37	NVTELKKNFNRHLHF	1897.02	5.43156	270	0.198434	0.037493	0.0216466	0.222929	0.173939															0.00140573	0.00281145
GlyPb activated noneq	23	37	NVTELKKNFNRHLHF	1897.02	5.44326	300	0.126089	0.037557	0.0216835	0.150626	0.101552															0.00141053	0.00282106
GlyPb activated noneq	23	37	NVTELKKNFNRHLHF	1897.02	5.4267	320	0.161851	0.086174	0.0497526	0.218151	0.105551															0.00742596	0.0148519
GlyPb activated noneq	23	37	NVTELKKNFNRHLHF	1897.02	5.42753	350	0.194004	0.02378	0.0137294	0.20954	0.178468															0.000565488	0.00113098
GlyPb activated noneq	23	37	NVTELKKNFNRHLHF	1897.02	5.40891	450	0.116577	0.038517	0.0222378	0.141741	0.0914126															0.00148356	0.00296712
GlyPb activated noneq	23	37	NVTELKKNFNRHLHF	1897.02	5.42275	470	0.177319	0.042122	0.0243191	0.204839	0.149799															0.00177426	0.00354853
GlyPb activated noneq	23	37	NVTELKKNFNRHLHF	1897.02	5.42629	500	0.182299	0.070577	0.0407476	0.228409	0.136189															0.00498111	0.00996223
GlyPb activated noneq	23	37	NVTELKKNFNRHLHF	1897.02	5.41895	650	0.17191	0.062223	0.0359245	0.212562	0.131258															0.0038717	0.0077434
GlyPb activated noneq	23	37	NVTELKKNFNRHLHF	1897.02	5.42361	700	0.267591	0.101003	0.0583141	0.33358	0.201602															0.0102016	0.0204032
GlyPb activated noneq	23	37	NVTELKKNFNRHLHF	1897.02	5.42074	750	0.262574	0.079174	0.0457111	0.314301	0.210847															0.00626852	0.012537
GlyPb activated noneq	23	37	NVTELKKNFNRHLHF	1897.02	5.42858	850	0.243976	0.038451	0.0221997	0.269097	0.218855															0.00147848	0.00295696
GlyPb activated noneq	23	37	NVTELKKNFNRHLHF	1897.02	5.43323	950	0.335574	0.037089	0.0214133	0.359805	0.311343															0.00137559	0.00275119
GlyPb activated noneq	23	37	NVTELKKNFNRHLHF	1897.02	5.41672	1000	0.390908	0.022555	0.0130221	0.405644	0.376172															0.000508728	0.00101746
GlyPb activated noneq	23	37	NVTELKKNFNRHLHF	1897.02	5.41813	1500	0.370363	0.039982	0.0230836	0.396485	0.344241															0.00159856	0.00319712
GlyPb activated noneq	23	37	NVTELKKNFNRHLHF	1897.02	5.41445	2500	0.496425	0.012092	0.00698132	0.504325	0.488525															0.000146216	0.000292433
GlyPb activated noneq	23	37	NVTELKKNFNRHLHF	1897.02	5.42427	3000	0.549161	0.081919	0.047296	0.602681	0.495641															0.00671072	0.0134214
GlyPb activated noneq	23	37	NVTELKKNFNRHLHF	1897.02	5.42556	5000	0.741535	0.080802	0.0466511	0.794326	0.688744															0.00652896	0.0130579
GlyPb activated noneq	23	37	NVTELKKNFNRHLHF	1897.02	5.42375	7000	0.934183	0.044279	0.0255645	0.963112	0.905254															0.00196063	0.00392126
GlyPb activated noneq	23	37	NVTELKKNFNRHLHF	1897.02	5.42208	9000	0.96609	0.025599	0.0147796	0.982815	0.949365															0.000655309	0.00131062
GlyPb activated noneq	23	37	NVTELKKNFNRHLHF	1897.02	5.41899	10000	1.02798	0.106654	0.0615767	1.09766	0.9583															0.0113751	0.0227502
GlyPb activated noneq	23	37	NVTELKKNFNRHLHF	1897.02	5.42356	20000	1.35107	0.111338	0.064281	1.42381	1.27833															0.0123962	0.0247923
GlyPb activated noneq	23	37	NVTELKKNFNRHLHF	1897.02	5.41547	30000	1.42753	0.090943	0.052506	1.48694	1.36811															0.00827063	0.0165413
GlyPb activated noneq	23	37	NVTELKKNFNRHLHF	1897.02	5.41865	50000	1.56832	0.126794	0.0732046	1.65115	1.48548															0.0160767	0.0321534
GlyPb activated noneq	23	37	NVTELKKNFNRHLHF	1897.02	5.41715	150000	1.85648	0.064072	0.036992	1.89834	1.81462															0.00410522	0.00821044
GlyPb activated noneq	23	37	NVTELKKNFNRHLHF	1897.02	5.41578	300000	2.24066	0.067072	0.038724	2.28448	2.19684															0.00449865	0.00899731
GlyPb	27	39	LKKNFNRHLHFTL	1667.95	5.75762	0	0	0	0	0	0															0	0
GlyPb	27	39	LKKNFNRHLHFTL	1667.95	5.8491	50	0.019399	0.099185	0.0572645	0.0841999	-0.0454019															0.00983766	0.0196753
GlyPb	27	39	LKKNFNRHLHFTL	1667.95	5.84618	100	0.11713	0.106309	0.0613775	0.186585	0.0476748															0.0113016	0.0226032
GlyPb	27	39	LKKNFNRHLHFTL	1667.95	5.8434	150	0.123198	0.117919	0.0680806	0.200238	0.0461576															0.0139049	0.0278098
GlyPb	27	39	LKKNFNRHLHFTL	1667.95	5.84626	200	0.13577	0.113942	0.0657844	0.210212	0.0613279															0.0129828	0.0259656
GlyPb	27	39	LKKNFNRHLHFTL	1667.95	5.84346	250	0.14808	0.117121	0.0676198	0.224599	0.0715609															0.0137173	0.0274347
GlyPb	27	39	LKKNFNRHLHFTL	1667.95	5.85678	270	0.125433	0.121681	0.0702526	0.204931	0.0459347															0.0148063	0.0296125
GlyPb	27	39	LKKNFNRHLHFTL	1667.95	5.84656	300	0.125897	0.110854	0.0640016	0.198322	0.0534724															0.0122886	0.0245772
GlyPb	27	39	LKKNFNRHLHFTL	1667.95	5.84016	320	0.1361	0.107861	0.0622736	0.206569	0.0656308															0.011634	0.023268
GlyPb	27	39	LKKNFNRHLHFTL	1667.95	5.86053	350	0.148691	0.112699	0.0650668	0.222321	0.075061															0.0127011	0.0254021
GlyPb	27	39	LKKNFNRHLHFTL	1667.95	5.86079	450	0.182787	0.11794	0.0680927	0.259841	0.105733															0.0139098	0.0278197
GlyPb	27	39	LKKNFNRHLHFTL	1667.95	5.83753	470	0.158682	0.102165	0.058985	0.22543	0.0919342															0.0104377	0.0208754
GlyPb	27	39	LKKNFNRHLHFTL	1667.95	5.85029	500	0.129101	0.111979	0.0646511	0.202261	0.0559414															0.0125393	0.0250786
GlyPb	27	39	LKKNFNRHLHFTL	1667.95	5.85419	650	0.145213	0.104789	0.0605	0.213675	0.0767509															0.0109807	0.0219615
GlyPb	27	39	LKKNFNRHLHFTL	1667.95	5.85887	700	0.19021	0.117563	0.067875	0.267018	0.113402															0.0138211	0.0276421
GlyPb	27	39	LKKNFNRHLHFTL	1667.95	5.85024	750	0.147895	0.12052	0.0695823	0.226635	0.0691553															0.0145251	0.0290501
GlyPb	27	39	LKKNFNRHLHFTL	1667.95	5.84536	850	0.167501	0.111086	0.0641355	0.240077	0.0949248															0.0123401	0.0246802
GlyPb	27	39	LKKNFNRHLHFTL	1667.95	5.85268	950	0.143028	0.113078	0.0652856	0.216906	0.0691504															0.0127866	0.0255733
GlyPb	27	39	LKKNFNRHLHFTL	1667.95	5.85135	1000	0.157941	0.124373	0.0718068	0.239198	0.076684															0.0154686	0.0309373
GlyPb	27	39	LKKNFNRHLHFTL	1667.95	5.85862	1500	0.200618	0.119038	0.0687266	0.278389	0.122847															0.01417	0.0283401
GlyPb	27	39	LKKNFNRHLHFTL	1667.95	5.84715	2500	0.173472	0.110052	0.0635386	0.245373	0.101571															0.0121114	0.0242229
GlyPb	27	39	LKKNFNRHLHFTL	1667.95	5.85927	3000	0.18663	0.118053	0.0681579	0.263758	0.109502															0.0139365	0.027873
GlyPb	27	39	LKKNFNRHLHFTL	1667.95	5.84161	5000	0.198035	0.114318	0.0660015	0.272723	0.123347															0.0130686	0.0261372
GlyPb	27	39	LKKNFNRHLHFTL	1667.95	5.85423	7000	0.244137	0.122236	0.070573	0.323998	0.164276															0.0149416	0.0298833
GlyPb	27	39	LKKNFNRHLHFTL	1667.95	5.85527	9000	0.238791	0.115372	0.0666101	0.314167	0.163415															0.0133107	0.0266214
GlyPb	27	39	LKKNFNRHLHFTL	1667.95	5.85846	10000	0.202003	0.12345	0.0712739	0.282657	0.121349															0.0152399	0.0304798
GlyPb	27	39	LKKNFNRHLHFTL	1667.95	5.85709	20000	0.238335	0.124351	0.0717941	0.319578	0.157092															0.0154632	0.0309263
GlyPb	27	39	LKKNFNRHLHFTL	1667.95	5.85545	30000	0.26611	0.132643	0.0765815	0.35277	0.17945															0.0175942	0.0351883
GlyPb	27	39	LKKNFNRHLHFTL	1667.95	5.85098	50000	0.305855	0.138254	0.079821	0.396181	0.215529															0.0191142	0.0382283
GlyPb	27	39	LKKNFNRHLHFTL	1667.95	5.84559	150000	0.322939	0.139069	0.0802915	0.413797	0.232081															0.0193402	0.0386804
GlyPb	27	39	LKKNFNRHLHFTL	1667.95	5.85854	300000	0.289801	0.141576	0.0817389	0.382297	0.197305															0.0200438	0.0400875
GlyPb acitvated	27	39	LKKNFNRHLHFTL	1667.95	5.75762	0	0	0	0	0	0															0	0
GlyPb acitvated	27	39	LKKNFNRHLHFTL	1667.95	5.78585	100	0.111612	0.107939	0.0623186	0.182132	0.0410919															0.0116508	0.0233017
GlyPb acitvated	27	39	LKKNFNRHLHFTL	1667.95	5.89496	150	0.122814	0.120801	0.0697445	0.201737	0.0438907															0.0145929	0.0291858
GlyPb acitvated	27	39	LKKNFNRHLHFTL	1667.95	5.7375	200	0.119466	0.111819	0.0645587	0.192521	0.0464109															0.0125035	0.025007
GlyPb acitvated	27	39	LKKNFNRHLHFTL	1667.95	5.91832	250	0.117255	0.111211	0.0642077	0.189913	0.0445971															0.0123679	0.0247358
GlyPb acitvated	27	39	LKKNFNRHLHFTL	1667.95	5.75022	270	0.125699	0.12118	0.0699633	0.20487	0.0465281															0.0146846	0.0293692
GlyPb acitvated	27	39	LKKNFNRHLHFTL	1667.95	5.749	300	0.105599	0.110813	0.0639779	0.177997	0.0332012															0.0122795	0.024559
GlyPb acitvated	27	39	LKKNFNRHLHFTL	1667.95	5.74708	320	0.123381	0.110197	0.0636223	0.195376	0.0513856															0.0121434	0.0242868
GlyPb acitvated	27	39	LKKNFNRHLHFTL	1667.95	5.93098	350	0.136405	0.11762	0.0679079	0.21325	0.0595599															0.0138345	0.0276689
GlyPb acitvated	27	39	LKKNFNRHLHFTL	1667.95	5.90776	450	0.122447	0.117061	0.0675852	0.198927	0.0459671															0.0137033	0.0274066
GlyPb acitvated	27	39	LKKNFNRHLHFTL	1667.95	5.79839	470	0.124101	0.111716	0.0644993	0.197089	0.0511132															0.0124805	0.0249609
GlyPb acitvated	27	39	LKKNFNRHLHFTL	1667.95	5.91315	500	0.136521	0.117682	0.0679437	0.213407	0.0596354															0.0138491	0.0276981
GlyPb acitvated	27	39	LKKNFNRHLHFTL	1667.95	5.76553	650	0.127502	0.111618	0.0644427	0.200426	0.0545782															0.0124586	0.0249172
GlyPb acitvated	27	39	LKKNFNRHLHFTL	1667.95	5.79914	700	0.160863	0.116254	0.0671193	0.236816	0.0849104															0.013515	0.02703
GlyPb acitvated	27	39	LKKNFNRHLHFTL	1667.95	5.90891	750	0.13247	0.109037	0.0629525	0.203708	0.0612325															0.0118891	0.0237781
GlyPb acitvated	27	39	LKKNFNRHLHFTL	1667.95	5.74518	850	0.146914	0.114098	0.0658745	0.221458	0.07237															0.0130184	0.0260367
GlyPb acitvated	27	39	LKKNFNRHLHFTL	1667.95	5.81039	950	0.133071	0.112937	0.0652042	0.206857	0.0592855															0.0127548	0.0255095
GlyPb acitvated	27	39	LKKNFNRHLHFTL	1667.95	5.92152	1000	0.132293	0.11385	0.0657313	0.206675	0.057911															0.0129618	0.0259236
GlyPb acitvated	27	39	LKKNFNRHLHFTL	1667.95	5.74899	1500	0.133474	0.113688	0.0656378	0.20775	0.0591978															0.012925	0.0258499
GlyPb acitvated	27	39	LKKNFNRHLHFTL	1667.95	5.77367	2500	0.127785	0.109352	0.0631344	0.199228	0.0563417															0.0119579	0.0239157
GlyPb acitvated	27	39	LKKNFNRHLHFTL	1667.95	5.81339	3000	0.141607	0.114353	0.0660217	0.216318	0.0668964															0.0130766	0.0261532
GlyPb acitvated	27	39	LKKNFNRHLHFTL	1667.95	5.76356	5000	0.120124	0.11563	0.066759	0.195669	0.0445791															0.0133703	0.0267406
GlyPb acitvated	27	39	LKKNFNRHLHFTL	1667.95	5.75588	7000	0.1271	0.108424	0.0625986	0.197937	0.056263															0.0117558	0.0235115
GlyPb acitvated	27	39	LKKNFNRHLHFTL	1667.95	5.80046	9000	0.138559	0.113735	0.0656649	0.212866	0.0642521															0.0129357	0.0258713
GlyPb acitvated	27	39	LKKNFNRHLHFTL	1667.95	5.89909	10000	0.169623	0.124319	0.0717756	0.250845	0.0884013															0.0154552	0.0309104
GlyPb acitvated	27	39	LKKNFNRHLHFTL	1667.95	5.77878	20000	0.148678	0.11595	0.0669438	0.224432	0.072924															0.0134444	0.0268888
GlyPb acitvated	27	39	LKKNFNRHLHFTL	1667.95	5.90734	30000	0.181861	0.120753	0.0697168	0.260753	0.102969															0.0145813	0.0291626
GlyPb acitvated	27	39	LKKNFNRHLHFTL	1667.95	5.78921	50000	0.181326	0.126663	0.0731289	0.264079	0.0985728															0.0160435	0.032087
GlyPb acitvated	27	39	LKKNFNRHLHFTL	1667.95	5.7862	150000	0.193221	0.116199	0.0670875	0.269138	0.117304															0.0135022	0.0270044
GlyPb acitvated	27	39	LKKNFNRHLHFTL	1667.95	5.93172	300000	0.201818	0.121898	0.0703778	0.281458	0.122178															0.0148591	0.0297182
GlyPb activated noneq	27	39	LKKNFNRHLHFTL	1667.95	5.75762	0	0	0	0	0	0															0	0
GlyPb activated noneq	27	39	LKKNFNRHLHFTL	1667.95	5.90998	50	0.010567	0.097657	0.0563823	0.0743696	-0.0532356															0.00953689	0.0190738
GlyPb activated noneq	27	39	LKKNFNRHLHFTL	1667.95	5.77348	100	0.114574	0.099628	0.0575203	0.179664	0.0494837															0.00992574	0.0198515
GlyPb activated noneq	27	39	LKKNFNRHLHFTL	1667.95	5.80104	150	0.117974	0.112841	0.0651488	0.191697	0.0442512															0.0127331	0.0254662
GlyPb activated noneq	27	39	LKKNFNRHLHFTL	1667.95	5.81701	200	0.101545	0.102282	0.0590525	0.168369	0.0347208															0.0104616	0.0209232
GlyPb activated noneq	27	39	LKKNFNRHLHFTL	1667.95	5.78825	250	0.120567	0.109047	0.0629583	0.191811	0.049323															0.0118912	0.0237825
GlyPb activated noneq	27	39	LKKNFNRHLHFTL	1667.95	5.81641	270	0.123189	0.108183	0.0624595	0.193869	0.0525094															0.0117036	0.0234071
GlyPb activated noneq	27	39	LKKNFNRHLHFTL	1667.95	5.84417	300	0.120501	0.110321	0.0636939	0.192577	0.0484246															0.0121707	0.0243414
GlyPb activated noneq	27	39	LKKNFNRHLHFTL	1667.95	5.81409	320	0.122976	0.105518	0.0609208	0.191914	0.0540376															0.011134	0.0222681
GlyPb activated noneq	27	39	LKKNFNRHLHFTL	1667.95	5.81283	350	0.125879	0.111618	0.0644427	0.198803	0.0529552															0.0124586	0.0249172
GlyPb activated noneq	27	39	LKKNFNRHLHFTL	1667.95	5.77381	450	0.113027	0.103692	0.0598666	0.180772	0.0452816															0.010752	0.0215041
GlyPb activated noneq	27	39	LKKNFNRHLHFTL	1667.95	5.76659	470	0.106973	0.104963	0.0606004	0.175549	0.0383972															0.0110172	0.0220345
GlyPb activated noneq	27	39	LKKNFNRHLHFTL	1667.95	5.81074	500	0.126149	0.10925	0.0630755	0.197526	0.0547723															0.0119356	0.0238711
GlyPb activated noneq	27	39	LKKNFNRHLHFTL	1667.95	5.77198	650	0.140257	0.107185	0.0618833	0.210285	0.0702295															0.0114886	0.0229772
GlyPb activated noneq	27	39	LKKNFNRHLHFTL	1667.95	5.77158	700	0.141959	0.112002	0.0646644	0.215134	0.0687844															0.0125444	0.0250889
GlyPb activated noneq	27	39	LKKNFNRHLHFTL	1667.95	5.7939	750	0.124188	0.110194	0.0636205	0.196181	0.0521946															0.0121427	0.0242854
GlyPb activated noneq	27	39	LKKNFNRHLHFTL	1667.95	5.81374	850	0.133063	0.101994	0.0588863	0.199699	0.0664269															0.0104028	0.0208056
GlyPb activated noneq	27	39	LKKNFNRHLHFTL	1667.95	5.77983	950	0.152373	0.114142	0.0658999	0.226946	0.0778002															0.0130284	0.0260568
GlyPb activated noneq	27	39	LKKNFNRHLHFTL	1667.95	5.80493	1000	0.154964	0.114767	0.0662608	0.229945	0.0799829															0.0131715	0.0263429
GlyPb activated noneq	27	39	LKKNFNRHLHFTL	1667.95	5.78811	1500	0.144798	0.109391	0.0631569	0.216267	0.0733292															0.0119664	0.0239328
GlyPb activated noneq	27	39	LKKNFNRHLHFTL	1667.95	5.80407	2500	0.158741	0.109019	0.0629421	0.229967	0.0875153															0.0118851	0.0237703
GlyPb activated noneq	27	39	LKKNFNRHLHFTL	1667.95	5.76962	3000	0.160509	0.109788	0.0633861	0.232237	0.0887808															0.0120534	0.0241068
GlyPb activated noneq	27	39	LKKNFNRHLHFTL	1667.95	5.8015	5000	0.194076	0.114626	0.0661794	0.268965	0.119187															0.0131391	0.0262782
GlyPb activated noneq	27	39	LKKNFNRHLHFTL	1667.95	5.79201	7000	0.20371	0.12433	0.071782	0.284939	0.122481															0.0154579	0.0309159
GlyPb activated noneq	27	39	LKKNFNRHLHFTL	1667.95	5.76567	9000	0.194154	0.113837	0.0657238	0.268528	0.11978															0.0129589	0.0259177
GlyPb activated noneq	27	39	LKKNFNRHLHFTL	1667.95	5.79408	10000	0.214616	0.118251	0.0682722	0.291873	0.137359															0.0139833	0.0279666
GlyPb activated noneq	27	39	LKKNFNRHLHFTL	1667.95	5.76741	20000	0.266773	0.108549	0.0626708	0.337692	0.195854															0.0117829	0.0235658
GlyPb activated noneq	27	39	LKKNFNRHLHFTL	1667.95	5.79354	30000	0.258314	0.136973	0.0790814	0.347803	0.168825															0.0187616	0.0375232
GlyPb activated noneq	27	39	LKKNFNRHLHFTL	1667.95	5.78228	50000	0.280592	0.111431	0.0643347	0.353394	0.20779															0.0124169	0.0248337
GlyPb activated noneq	27	39	LKKNFNRHLHFTL	1667.95	5.76542	150000	0.300296	0.127829	0.0738021	0.383811	0.216781															0.0163403	0.0326805
GlyPb activated noneq	27	39	LKKNFNRHLHFTL	1667.95	5.80194	300000	0.301545	0.12335	0.0712162	0.382134	0.220956															0.0152152	0.0304304
GlyPb	38	47	TLVKDRNVAT	1116.64	3.85817	0	0	0	0	0	0															0	0
GlyPb	38	47	TLVKDRNVAT	1116.64	3.92243	50	0.194761	0.045533	0.0262885	0.224509	0.165013															0.00207325	0.00414651
GlyPb	38	47	TLVKDRNVAT	1116.64	3.90324	100	0.468839	0.022114	0.0127675	0.483287	0.454391															0.000489029	0.000978058
GlyPb	38	47	TLVKDRNVAT	1116.64	3.91359	150	0.6014	0.031752	0.018332	0.622145	0.580655															0.00100819	0.00201638
GlyPb	38	47	TLVKDRNVAT	1116.64	3.89781	200	0.709213	0.03217	0.0185734	0.730231	0.688195															0.00103491	0.00206982
GlyPb	38	47	TLVKDRNVAT	1116.64	3.91621	250	0.733919	0.017256	0.00996276	0.745193	0.722645															0.00029777	0.000595539
GlyPb	38	47	TLVKDRNVAT	1116.64	3.89707	270	0.905112	0.032407	0.0187102	0.926285	0.883939															0.00105021	0.00210043
GlyPb	38	47	TLVKDRNVAT	1116.64	3.89935	300	0.861348	0.022243	0.012842	0.87588	0.846816															0.000494751	0.000989502
GlyPb	38	47	TLVKDRNVAT	1116.64	3.90109	320	0.904597	0.029114	0.016809	0.923618	0.885576															0.000847625	0.00169525
GlyPb	38	47	TLVKDRNVAT	1116.64	3.91918	350	0.986013	0.020728	0.0119673	0.999555	0.972471															0.00042965	0.0008593
GlyPb	38	47	TLVKDRNVAT	1116.64	3.91704	450	1.06108	0.02012	0.0116163	1.07423	1.04793															0.000404814	0.000809629
GlyPb	38	47	TLVKDRNVAT	1116.64	3.89639	470	1.06836	0.034062	0.0196657	1.09061	1.0461															0.00116022	0.00232044
GlyPb	38	47	TLVKDRNVAT	1116.64	3.9215	500	1.06293	0.017833	0.0102959	1.07458	1.05128															0.000318016	0.000636032
GlyPb	38	47	TLVKDRNVAT	1116.64	3.89752	650	1.13598	0.035889	0.0207205	1.15942	1.11253															0.00128802	0.00257604
GlyPb	38	47	TLVKDRNVAT	1116.64	3.89843	700	1.14859	0.01971	0.0113796	1.16146	1.13571															0.000388484	0.000776968
GlyPb	38	47	TLVKDRNVAT	1116.64	3.92192	750	1.15821	0.024823	0.0143316	1.17443	1.14199															0.000616181	0.00123236
GlyPb	38	47	TLVKDRNVAT	1116.64	3.90198	850	1.17606	0.037046	0.0213885	1.20026	1.15186															0.00137241	0.00274481
GlyPb	38	47	TLVKDRNVAT	1116.64	3.90288	950	1.23209	0.020611	0.0118998	1.24555	1.21862															0.000424813	0.000849627
GlyPb	38	47	TLVKDRNVAT	1116.64	3.91681	1000	1.23913	0.019169	0.0110672	1.25165	1.2266															0.000367451	0.000734901
GlyPb	38	47	TLVKDRNVAT	1116.64	3.89946	1500	1.3034	0.04703	0.0271528	1.33413	1.27267															0.00221182	0.00442364
GlyPb	38	47	TLVKDRNVAT	1116.64	3.9027	2500	1.43167	0.023896	0.0137964	1.44728	1.41606															0.000571019	0.00114204
GlyPb	38	47	TLVKDRNVAT	1116.64	3.90349	3000	1.4914	0.020971	0.0121076	1.5051	1.4777															0.000439783	0.000879566
GlyPb	38	47	TLVKDRNVAT	1116.64	3.89947	5000	1.5885	0.036456	0.0210479	1.61232	1.56469															0.00132904	0.00265808
GlyPb	38	47	TLVKDRNVAT	1116.64	3.90003	7000	1.64943	0.05749	0.0331919	1.68699	1.61187															0.0033051	0.0066102
GlyPb	38	47	TLVKDRNVAT	1116.64	3.90305	9000	1.76043	0.044066	0.0254415	1.78922	1.73164															0.00194181	0.00388362
GlyPb	38	47	TLVKDRNVAT	1116.64	3.91682	10000	1.71985	0.046504	0.0268491	1.75023	1.68946															0.00216262	0.00432524
GlyPb	38	47	TLVKDRNVAT	1116.64	3.89927	20000	1.90768	0.033444	0.0193089	1.92953	1.88583															0.0011185	0.002237
GlyPb	38	47	TLVKDRNVAT	1116.64	3.90753	30000	1.99619	0.02676	0.0154499	2.01368	1.97871															0.000716098	0.0014322
GlyPb	38	47	TLVKDRNVAT	1116.64	3.90137	50000	2.26314	0.023341	0.0134759	2.27838	2.24789															0.000544802	0.0010896
GlyPb	38	47	TLVKDRNVAT	1116.64	3.89693	150000	3.0081	0.02339	0.0135042	3.02339	2.99282															0.000547092	0.00109418
GlyPb	38	47	TLVKDRNVAT	1116.64	3.91011	300000	3.62187	0.020625	0.0119078	3.63534	3.60839															0.000425391	0.000850781
GlyPb acitvated	38	47	TLVKDRNVAT	1116.64	3.85817	0	0	0	0	0	0															0	0
GlyPb acitvated	38	47	TLVKDRNVAT	1116.64	3.92727	50	0.135941	0.062584	0.0361329	0.176829	0.0950528															0.00391676	0.00783351
GlyPb acitvated	38	47	TLVKDRNVAT	1116.64	3.912	100	0.357808	0.016786	0.0096914	0.368775	0.346841															0.00028177	0.00056354
GlyPb acitvated	38	47	TLVKDRNVAT	1116.64	3.92138	150	0.48204	0.017198	0.00992927	0.493276	0.470804															0.000295771	0.000591542
GlyPb acitvated	38	47	TLVKDRNVAT	1116.64	3.92745	200	0.560201	0.025255	0.014581	0.576701	0.543701															0.000637815	0.00127563
GlyPb acitvated	38	47	TLVKDRNVAT	1116.64	3.92473	250	0.561059	0.020252	0.0116925	0.57429	0.547828															0.000410144	0.000820287
GlyPb acitvated	38	47	TLVKDRNVAT	1116.64	3.91742	270	0.695776	0.018697	0.0107947	0.707991	0.683561															0.000349578	0.000699156
GlyPb acitvated	38	47	TLVKDRNVAT	1116.64	3.9287	300	0.668412	0.021517	0.0124228	0.68247	0.654354															0.000462981	0.000925963
GlyPb acitvated	38	47	TLVKDRNVAT	1116.64	3.91711	320	0.689293	0.037205	0.0214803	0.7136	0.664986															0.00138421	0.00276842
GlyPb acitvated	38	47	TLVKDRNVAT	1116.64	3.91825	350	0.79943	0.02954	0.0170549	0.818729	0.780131															0.000872612	0.00174522
GlyPb acitvated	38	47	TLVKDRNVAT	1116.64	3.94209	450	0.803203	0.032089	0.0185266	0.824168	0.782238															0.0010297	0.00205941
GlyPb acitvated	38	47	TLVKDRNVAT	1116.64	3.89979	470	0.816445	0.026306	0.0151878	0.833632	0.799258															0.000692006	0.00138401
GlyPb acitvated	38	47	TLVKDRNVAT	1116.64	3.9259	500	0.818177	0.020904	0.0120689	0.831834	0.80452															0.000436977	0.000873954
GlyPb acitvated	38	47	TLVKDRNVAT	1116.64	3.91793	650	0.84462	0.024596	0.0142005	0.860689	0.828551															0.000604963	0.00120993
GlyPb acitvated	38	47	TLVKDRNVAT	1116.64	3.90495	700	0.897357	0.023129	0.0133535	0.912468	0.882246															0.000534951	0.0010699
GlyPb acitvated	38	47	TLVKDRNVAT	1116.64	3.93426	750	0.86469	0.017421	0.010058	0.876072	0.853308															0.000303491	0.000606982
GlyPb acitvated	38	47	TLVKDRNVAT	1116.64	3.91779	850	0.92002	0.017779	0.0102647	0.931636	0.908404															0.000316093	0.000632186
GlyPb acitvated	38	47	TLVKDRNVAT	1116.64	3.90665	950	0.939768	0.032888	0.0189879	0.961255	0.918281															0.00108162	0.00216324
GlyPb acitvated	38	47	TLVKDRNVAT	1116.64	3.92173	1000	0.930346	0.019005	0.0109725	0.942763	0.917929															0.00036119	0.00072238
GlyPb acitvated	38	47	TLVKDRNVAT	1116.64	3.92075	1500	0.976226	0.02279	0.0131578	0.991115	0.961337															0.000519384	0.00103877
GlyPb acitvated	38	47	TLVKDRNVAT	1116.64	3.91612	2500	1.05765	0.026786	0.0154649	1.07515	1.04015															0.00071749	0.00143498
GlyPb acitvated	38	47	TLVKDRNVAT	1116.64	3.89879	3000	1.10419	0.016835	0.00971969	1.11519	1.09319															0.000283417	0.000566834
GlyPb acitvated	38	47	TLVKDRNVAT	1116.64	3.91676	5000	1.21085	0.027382	0.015809	1.22874	1.19296															0.000749774	0.00149955
GlyPb acitvated	38	47	TLVKDRNVAT	1116.64	3.91686	7000	1.20719	0.036795	0.0212436	1.23123	1.18315															0.00135387	0.00270774
GlyPb acitvated	38	47	TLVKDRNVAT	1116.64	3.90733	9000	1.29519	0.031841	0.0183834	1.31599	1.27438															0.00101385	0.0020277
GlyPb acitvated	38	47	TLVKDRNVAT	1116.64	3.93371	10000	1.29843	0.057603	0.0332571	1.33606	1.26079															0.00331811	0.00663621
GlyPb acitvated	38	47	TLVKDRNVAT	1116.64	3.91114	20000	1.42391	0.0192	0.0110851	1.43645	1.41136															0.00036864	0.00073728
GlyPb acitvated	38	47	TLVKDRNVAT	1116.64	3.92973	30000	1.4959	0.021276	0.0122837	1.5098	1.482															0.000452668	0.000905336
GlyPb acitvated	38	47	TLVKDRNVAT	1116.64	3.9131	50000	1.67282	0.038774	0.0223862	1.69816	1.64749															0.00150342	0.00300685
GlyPb acitvated	38	47	TLVKDRNVAT	1116.64	3.90014	150000	2.1852	0.021273	0.012282	2.1991	2.1713															0.000452541	0.000905081
GlyPb acitvated	38	47	TLVKDRNVAT	1116.64	3.91358	300000	2.56107	0.080409	0.0464242	2.6136	2.50853															0.00646561	0.0129312
GlyPb activated noneq	38	47	TLVKDRNVAT	1116.64	3.85817	0	0	0	0	0	0															0	0
GlyPb activated noneq	38	47	TLVKDRNVAT	1116.64	3.93759	50	0.109528	0.032875	0.0189804	0.131006	0.0880497															0.00108077	0.00216153
GlyPb activated noneq	38	47	TLVKDRNVAT	1116.64	3.91712	100	0.358151	0.024098	0.013913	0.373895	0.342407															0.000580714	0.00116143
GlyPb activated noneq	38	47	TLVKDRNVAT	1116.64	3.93628	150	0.49261	0.021044	0.0121498	0.506359	0.478861															0.00044285	0.0008857
GlyPb activated noneq	38	47	TLVKDRNVAT	1116.64	3.93947	200	0.522384	0.024886	0.0143679	0.538643	0.506125															0.000619313	0.00123863
GlyPb activated noneq	38	47	TLVKDRNVAT	1116.64	3.93902	250	0.545614	0.024675	0.0142461	0.561735	0.529493															0.000608856	0.00121771
GlyPb activated noneq	38	47	TLVKDRNVAT	1116.64	3.93739	270	0.689821	0.020567	0.0118744	0.703258	0.676384															0.000423001	0.000846003
GlyPb activated noneq	38	47	TLVKDRNVAT	1116.64	3.93543	300	0.712766	0.040076	0.0231379	0.738949	0.686583															0.00160609	0.00321217
GlyPb activated noneq	38	47	TLVKDRNVAT	1116.64	3.93335	320	0.674549	0.022889	0.013215	0.689503	0.659595															0.000523906	0.00104781
GlyPb activated noneq	38	47	TLVKDRNVAT	1116.64	3.93862	350	0.781814	0.039706	0.0229243	0.807755	0.755873															0.00157657	0.00315313
GlyPb activated noneq	38	47	TLVKDRNVAT	1116.64	3.93488	450	0.837658	0.026541	0.0153235	0.854998	0.820318															0.000704425	0.00140885
GlyPb activated noneq	38	47	TLVKDRNVAT	1116.64	3.91723	470	0.825719	0.026696	0.0154129	0.84316	0.808278															0.000712676	0.00142535
GlyPb activated noneq	38	47	TLVKDRNVAT	1116.64	3.9381	500	0.886949	0.021407	0.0123593	0.900935	0.872963															0.00045826	0.000916519
GlyPb activated noneq	38	47	TLVKDRNVAT	1116.64	3.93575	650	0.914975	0.025342	0.0146312	0.931532	0.898418															0.000642217	0.00128443
GlyPb activated noneq	38	47	TLVKDRNVAT	1116.64	3.92159	700	0.906529	0.04314	0.0249069	0.934714	0.878344															0.00186106	0.00372212
GlyPb activated noneq	38	47	TLVKDRNVAT	1116.64	3.93658	750	0.950112	0.027167	0.0156849	0.967861	0.932363															0.000738046	0.00147609
GlyPb activated noneq	38	47	TLVKDRNVAT	1116.64	3.93921	850	0.946439	0.023725	0.0136976	0.961939	0.930939															0.000562876	0.00112575
GlyPb activated noneq	38	47	TLVKDRNVAT	1116.64	3.91945	950	0.966708	0.02267	0.0130885	0.981519	0.951897															0.000513929	0.00102786
GlyPb activated noneq	38	47	TLVKDRNVAT	1116.64	3.93679	1000	1.00663	0.035374	0.0204232	1.02975	0.983524															0.00125132	0.00250264
GlyPb activated noneq	38	47	TLVKDRNVAT	1116.64	3.93393	1500	1.04964	0.019038	0.0109916	1.06208	1.0372															0.000362445	0.000724891
GlyPb activated noneq	38	47	TLVKDRNVAT	1116.64	3.92983	2500	1.13207	0.020266	0.0117006	1.14531	1.11882															0.000410711	0.000821422
GlyPb activated noneq	38	47	TLVKDRNVAT	1116.64	3.91385	3000	1.17561	0.043796	0.0252856	1.20422	1.14699															0.00191809	0.00383618
GlyPb activated noneq	38	47	TLVKDRNVAT	1116.64	3.92694	5000	1.2912	0.031606	0.0182477	1.31185	1.27055															0.000998939	0.00199788
GlyPb activated noneq	38	47	TLVKDRNVAT	1116.64	3.93712	7000	1.38559	0.033063	0.0190889	1.40719	1.36399															0.00109316	0.00218632
GlyPb activated noneq	38	47	TLVKDRNVAT	1116.64	3.92322	9000	1.47262	0.017697	0.0102174	1.48418	1.46105															0.000313184	0.000626368
GlyPb activated noneq	38	47	TLVKDRNVAT	1116.64	3.93691	10000	1.48653	0.026713	0.0154228	1.50398	1.46908															0.000713584	0.00142717
GlyPb activated noneq	38	47	TLVKDRNVAT	1116.64	3.92483	20000	1.64202	0.028154	0.0162547	1.66041	1.62363															0.000792648	0.0015853
GlyPb activated noneq	38	47	TLVKDRNVAT	1116.64	3.93182	30000	1.69822	0.030124	0.0173921	1.7179	1.67854															0.000907455	0.00181491
GlyPb activated noneq	38	47	TLVKDRNVAT	1116.64	3.92253	50000	1.84925	0.025778	0.0148829	1.86609	1.83241															0.000664505	0.00132901
GlyPb activated noneq	38	47	TLVKDRNVAT	1116.64	3.91719	150000	2.29126	0.020261	0.0116977	2.30449	2.27802															0.000410508	0.000821016
GlyPb activated noneq	38	47	TLVKDRNVAT	1116.64	3.92894	300000	2.76225	0.086596	0.0499962	2.81882	2.70567															0.00749887	0.0149977
GlyPb	38	50	TLVKDRNVATPRD	1484.82	3.88982	0	0	0	0	0	0															0	0
GlyPb	38	50	TLVKDRNVATPRD	1484.82	3.96447	50	0.206931	0.202473	0.116898	0.339213	0.0746486															0.0409953	0.0819906
GlyPb	38	50	TLVKDRNVATPRD	1484.82	3.95964	100	0.451746	0.2036	0.117549	0.584765	0.318727															0.041453	0.0829059
GlyPb	38	50	TLVKDRNVATPRD	1484.82	3.94308	150	0.582444	0.221994	0.128168	0.72748	0.437408															0.0492813	0.0985627
GlyPb	38	50	TLVKDRNVATPRD	1484.82	3.954	200	0.688262	0.195751	0.113017	0.816153	0.560371															0.0383185	0.0766369
GlyPb	38	50	TLVKDRNVATPRD	1484.82	3.94714	250	0.694054	0.211816	0.122292	0.83244	0.555668															0.044866	0.089732
GlyPb	38	50	TLVKDRNVATPRD	1484.82	3.95675	270	0.873199	0.201133	0.116124	1.00461	0.741792															0.0404545	0.080909
GlyPb	38	50	TLVKDRNVATPRD	1484.82	3.95618	300	0.878709	0.196264	0.113313	1.00693	0.750483															0.0385196	0.0770391
GlyPb	38	50	TLVKDRNVATPRD	1484.82	3.95748	320	0.887629	0.202974	0.117187	1.02024	0.755019															0.0411984	0.0823969
GlyPb	38	50	TLVKDRNVATPRD	1484.82	3.95128	350	0.998451	0.206544	0.119248	1.13339	0.863509															0.0426604	0.0853208
GlyPb	38	50	TLVKDRNVATPRD	1484.82	3.95482	450	1.0363	0.208651	0.120465	1.17262	0.899984															0.0435352	0.0870705
GlyPb	38	50	TLVKDRNVATPRD	1484.82	3.95571	470	1.10316	0.206709	0.119343	1.2382	0.968105															0.0427286	0.0854572
GlyPb	38	50	TLVKDRNVATPRD	1484.82	3.94996	500	1.06044	0.205055	0.118389	1.19441	0.926467															0.0420476	0.0840951
GlyPb	38	50	TLVKDRNVATPRD	1484.82	3.95331	650	1.19855	0.202118	0.116693	1.3306	1.0665															0.0408517	0.0817034
GlyPb	38	50	TLVKDRNVATPRD	1484.82	3.95836	700	1.24149	0.205429	0.118604	1.3757	1.10727															0.0422011	0.0844021
GlyPb	38	50	TLVKDRNVATPRD	1484.82	3.95352	750	1.18402	0.206984	0.119502	1.31925	1.04879															0.0428424	0.0856848
GlyPb	38	50	TLVKDRNVATPRD	1484.82	3.9547	850	1.24226	0.198368	0.114528	1.37186	1.11265															0.0393499	0.0786997
GlyPb	38	50	TLVKDRNVATPRD	1484.82	3.96172	950	1.29473	0.199359	0.1151	1.42497	1.16448															0.039744	0.079488
GlyPb	38	50	TLVKDRNVATPRD	1484.82	3.94596	1000	1.26616	0.205338	0.118552	1.40031	1.132															0.0421637	0.0843274
GlyPb	38	50	TLVKDRNVATPRD	1484.82	3.9581	1500	1.43551	0.199465	0.115161	1.56582	1.30519															0.0397863	0.0795726
GlyPb	38	50	TLVKDRNVATPRD	1484.82	3.96073	2500	1.63778	0.206025	0.118949	1.77239	1.50318															0.0424463	0.0848926
GlyPb	38	50	TLVKDRNVATPRD	1484.82	3.96428	3000	1.7124	0.208098	0.120145	1.84836	1.57644															0.0433048	0.0866096
GlyPb	38	50	TLVKDRNVATPRD	1484.82	3.95685	5000	1.92783	0.200604	0.115819	2.0589	1.79677															0.040242	0.0804839
GlyPb	38	50	TLVKDRNVATPRD	1484.82	3.9584	7000	2.08678	0.212635	0.122765	2.2257	1.94786															0.0452136	0.0904273
GlyPb	38	50	TLVKDRNVATPRD	1484.82	3.9621	9000	2.24617	0.199298	0.115065	2.37638	2.11596															0.0397197	0.0794394
GlyPb	38	50	TLVKDRNVATPRD	1484.82	3.94841	10000	2.22838	0.208869	0.120591	2.36484	2.09192															0.0436263	0.0872525
GlyPb	38	50	TLVKDRNVATPRD	1484.82	3.95882	20000	2.63539	0.206356	0.11914	2.77021	2.50057															0.0425828	0.0851656
GlyPb	38	50	TLVKDRNVATPRD	1484.82	3.94292	30000	2.72838	0.213492	0.12326	2.86787	2.5889															0.0455788	0.0911577
GlyPb	38	50	TLVKDRNVATPRD	1484.82	3.96146	50000	3.07143	0.207268	0.119666	3.20684	2.93601															0.04296	0.08592
GlyPb	38	50	TLVKDRNVATPRD	1484.82	3.95893	150000	3.77844	0.188804	0.109006	3.90179	3.65509															0.035647	0.0712939
GlyPb	38	50	TLVKDRNVATPRD	1484.82	3.94261	300000	4.18734	0.189353	0.109323	4.31105	4.06362															0.0358546	0.0717091
GlyPb acitvated	38	50	TLVKDRNVATPRD	1484.82	3.88982	0	0	0	0	0	0															0	0
GlyPb acitvated	38	50	TLVKDRNVATPRD	1484.82	3.9951	50	0.113797	0.191561	0.110598	0.23895	-0.0113562															0.0366956	0.0733912
GlyPb acitvated	38	50	TLVKDRNVATPRD	1484.82	3.96102	100	0.354927	0.210214	0.121367	0.492267	0.217587															0.0441899	0.0883799
GlyPb acitvated	38	50	TLVKDRNVATPRD	1484.82	3.96282	150	0.479575	0.210437	0.121496	0.617061	0.342089															0.0442837	0.0885675
GlyPb acitvated	38	50	TLVKDRNVATPRD	1484.82	3.97059	200	0.5314	0.201746	0.116478	0.663207	0.399593															0.0407014	0.0814029
GlyPb acitvated	38	50	TLVKDRNVATPRD	1484.82	3.96867	250	0.577398	0.206325	0.119122	0.712197	0.442599															0.04257	0.08514
GlyPb acitvated	38	50	TLVKDRNVATPRD	1484.82	3.96477	270	0.70872	0.204601	0.118126	0.842393	0.575047															0.0418616	0.0837231
GlyPb acitvated	38	50	TLVKDRNVATPRD	1484.82	3.96861	300	0.705104	0.202039	0.116647	0.837103	0.573105															0.0408198	0.0816395
GlyPb acitvated	38	50	TLVKDRNVATPRD	1484.82	3.96369	320	0.69452	0.205849	0.118847	0.829008	0.560032															0.0423738	0.0847476
GlyPb acitvated	38	50	TLVKDRNVATPRD	1484.82	3.96263	350	0.821482	0.199479	0.115169	0.951808	0.691156															0.0397919	0.0795837
GlyPb acitvated	38	50	TLVKDRNVATPRD	1484.82	3.9889	450	0.838917	0.207396	0.11974	0.974416	0.703418															0.0430131	0.0860262
GlyPb acitvated	38	50	TLVKDRNVATPRD	1484.82	3.95247	470	0.875555	0.208938	0.12063	1.01206	0.739049															0.0436551	0.0873102
GlyPb acitvated	38	50	TLVKDRNVATPRD	1484.82	3.96874	500	0.885302	0.199528	0.115198	1.01566	0.754944															0.0398114	0.0796228
GlyPb acitvated	38	50	TLVKDRNVATPRD	1484.82	3.96465	650	0.931181	0.206769	0.119378	1.06627	0.796092															0.0427534	0.0855068
GlyPb acitvated	38	50	TLVKDRNVATPRD	1484.82	3.9547	700	0.980598	0.208796	0.120548	1.11701	0.844185															0.0435958	0.0871915
GlyPb acitvated	38	50	TLVKDRNVATPRD	1484.82	3.97856	750	0.945917	0.197194	0.11385	1.07475	0.817084															0.0388855	0.0777709
GlyPb acitvated	38	50	TLVKDRNVATPRD	1484.82	3.96846	850	0.980955	0.203066	0.11724	1.11362	0.848285															0.0412358	0.0824716
GlyPb acitvated	38	50	TLVKDRNVATPRD	1484.82	3.95791	950	1.03073	0.204816	0.118251	1.16454	0.896918															0.0419496	0.0838992
GlyPb acitvated	38	50	TLVKDRNVATPRD	1484.82	3.96452	1000	1.00844	0.197519	0.114038	1.13748	0.879393															0.0390138	0.0780275
GlyPb acitvated	38	50	TLVKDRNVATPRD	1484.82	3.96697	1500	1.13621	0.193088	0.111479	1.26236	1.01006															0.037283	0.074566
GlyPb acitvated	38	50	TLVKDRNVATPRD	1484.82	3.96108	2500	1.27027	0.197396	0.113967	1.39923	1.1413															0.0389652	0.0779304
GlyPb acitvated	38	50	TLVKDRNVATPRD	1484.82	3.95327	3000	1.32252	0.193551	0.111747	1.44898	1.19607															0.037462	0.074924
GlyPb acitvated	38	50	TLVKDRNVATPRD	1484.82	3.96391	5000	1.53812	0.197707	0.114146	1.66729	1.40895															0.0390881	0.0781761
GlyPb acitvated	38	50	TLVKDRNVATPRD	1484.82	3.9641	7000	1.61896	0.193558	0.111751	1.74542	1.49251															0.0374647	0.0749294
GlyPb acitvated	38	50	TLVKDRNVATPRD	1484.82	3.95612	9000	1.79992	0.193955	0.11198	1.92664	1.67321															0.0376185	0.0752371
GlyPb acitvated	38	50	TLVKDRNVATPRD	1484.82	3.97601	10000	1.85434	0.205645	0.118729	1.9887	1.71999															0.0422899	0.0845797
GlyPb acitvated	38	50	TLVKDRNVATPRD	1484.82	3.95792	20000	2.08207	0.195287	0.112749	2.20966	1.95448															0.038137	0.076274
GlyPb acitvated	38	50	TLVKDRNVATPRD	1484.82	3.97714	30000	2.21736	0.208175	0.12019	2.35336	2.08135															0.0433368	0.0866737
GlyPb acitvated	38	50	TLVKDRNVATPRD	1484.82	3.96107	50000	2.35826	0.206723	0.119352	2.49332	2.2232															0.0427344	0.0854688
GlyPb acitvated	38	50	TLVKDRNVATPRD	1484.82	3.95129	150000	2.84315	0.188855	0.109035	2.96653	2.71976															0.0356662	0.0713324
GlyPb acitvated	38	50	TLVKDRNVATPRD	1484.82	3.95725	300000	3.15674	0.217173	0.125385	3.29863	3.01486															0.0471641	0.0943282
GlyPb activated noneq	38	50	TLVKDRNVATPRD	1484.82	3.88982	0	0	0	0	0	0															0	0
GlyPb activated noneq	38	50	TLVKDRNVATPRD	1484.82	4.01421	50	0.089153	0.198416	0.114556	0.218785	-0.0404788															0.0393689	0.0787378
GlyPb activated noneq	38	50	TLVKDRNVATPRD	1484.82	3.96118	100	0.349013	0.216859	0.125204	0.490694	0.207332															0.0470278	0.0940557
GlyPb activated noneq	38	50	TLVKDRNVATPRD	1484.82	3.97729	150	0.49421	0.21339	0.123201	0.633625	0.354795															0.0455353	0.0910706
GlyPb activated noneq	38	50	TLVKDRNVATPRD	1484.82	3.98259	200	0.553907	0.217113	0.12535	0.695754	0.41206															0.0471381	0.0942761
GlyPb activated noneq	38	50	TLVKDRNVATPRD	1484.82	3.97297	250	0.568613	0.209475	0.12094	0.70547	0.431756															0.0438798	0.0877596
GlyPb activated noneq	38	50	TLVKDRNVATPRD	1484.82	3.97987	270	0.697118	0.210371	0.121458	0.83456	0.559676															0.044256	0.0885119
GlyPb activated noneq	38	50	TLVKDRNVATPRD	1484.82	3.97859	300	0.720526	0.213209	0.123096	0.859823	0.581229															0.0454581	0.0909162
GlyPb activated noneq	38	50	TLVKDRNVATPRD	1484.82	3.97362	320	0.730086	0.217345	0.125484	0.872085	0.588087															0.0472388	0.0944777
GlyPb activated noneq	38	50	TLVKDRNVATPRD	1484.82	3.98662	350	0.824147	0.206273	0.119092	0.958912	0.689382															0.0425486	0.0850971
GlyPb activated noneq	38	50	TLVKDRNVATPRD	1484.82	3.97734	450	0.847586	0.203442	0.117457	0.980501	0.714671															0.0413886	0.0827773
GlyPb activated noneq	38	50	TLVKDRNVATPRD	1484.82	3.95913	470	0.879088	0.204175	0.11788	1.01248	0.745694															0.0416874	0.0833749
GlyPb activated noneq	38	50	TLVKDRNVATPRD	1484.82	3.98196	500	0.910581	0.204068	0.117819	1.04391	0.777257															0.0416437	0.0832875
GlyPb activated noneq	38	50	TLVKDRNVATPRD	1484.82	3.97538	650	0.944808	0.197472	0.114011	1.07382	0.815793															0.0389952	0.0779904
GlyPb activated noneq	38	50	TLVKDRNVATPRD	1484.82	3.96776	700	1.00083	0.209112	0.120731	1.13745	0.864206															0.0437278	0.0874557
GlyPb activated noneq	38	50	TLVKDRNVATPRD	1484.82	3.98205	750	0.979888	0.203378	0.11742	1.11276	0.847014															0.0413626	0.0827252
GlyPb activated noneq	38	50	TLVKDRNVATPRD	1484.82	3.98446	850	1.00046	0.204739	0.118206	1.13422	0.866694															0.0419181	0.0838361
GlyPb activated noneq	38	50	TLVKDRNVATPRD	1484.82	3.96259	950	1.08998	0.21563	0.124494	1.23086	0.949103															0.0464963	0.0929926
GlyPb activated noneq	38	50	TLVKDRNVATPRD	1484.82	3.9758	1000	1.05323	0.205049	0.118385	1.1872	0.919267															0.0420451	0.0840902
GlyPb activated noneq	38	50	TLVKDRNVATPRD	1484.82	3.97971	1500	1.14474	0.212103	0.122458	1.28331	1.00617															0.0449877	0.0899754
GlyPb activated noneq	38	50	TLVKDRNVATPRD	1484.82	3.96928	2500	1.34292	0.20542	0.118599	1.47712	1.20871															0.0421974	0.0843948
GlyPb activated noneq	38	50	TLVKDRNVATPRD	1484.82	3.95878	3000	1.40708	0.200102	0.115529	1.53782	1.27635															0.0400408	0.0800816
GlyPb activated noneq	38	50	TLVKDRNVATPRD	1484.82	3.97117	5000	1.62788	0.209212	0.120789	1.76457	1.4912															0.0437697	0.0875393
GlyPb activated noneq	38	50	TLVKDRNVATPRD	1484.82	3.98012	7000	1.80581	0.206863	0.119432	1.94096	1.67066															0.0427923	0.0855846
GlyPb activated noneq	38	50	TLVKDRNVATPRD	1484.82	3.96274	9000	1.94409	0.202117	0.116692	2.07613	1.81204															0.0408513	0.0817026
GlyPb activated noneq	38	50	TLVKDRNVATPRD	1484.82	3.9836	10000	1.97914	0.196929	0.113697	2.1078	1.85048															0.038781	0.0775621
GlyPb activated noneq	38	50	TLVKDRNVATPRD	1484.82	3.96782	20000	2.30738	0.202959	0.117178	2.43998	2.17478															0.0411924	0.0823847
GlyPb activated noneq	38	50	TLVKDRNVATPRD	1484.82	3.97273	30000	2.39921	0.201939	0.11659	2.53114	2.26727															0.0407794	0.0815587
GlyPb activated noneq	38	50	TLVKDRNVATPRD	1484.82	3.96425	50000	2.56364	0.192791	0.111308	2.6896	2.43769															0.0371684	0.0743367
GlyPb activated noneq	38	50	TLVKDRNVATPRD	1484.82	3.95846	150000	3.04381	0.189974	0.109682	3.16793	2.9197															0.0360901	0.0721802
GlyPb activated noneq	38	50	TLVKDRNVATPRD	1484.82	3.97925	300000	3.42522	0.193403	0.111661	3.55158	3.29887															0.0374047	0.0748094
GlyPb	38	52	TLVKDRNVATPRDYY	1810.94	4.78307	0	0	0	0	0	0															0	0
GlyPb	38	52	TLVKDRNVATPRDYY	1810.94	4.87544	50	0.244917	0.134262	0.0775162	0.332635	0.157199															0.0180263	0.0360526
GlyPb	38	52	TLVKDRNVATPRDYY	1810.94	4.87289	100	0.354471	0.139976	0.0808152	0.445922	0.26302															0.0195933	0.0391866
GlyPb	38	52	TLVKDRNVATPRDYY	1810.94	4.85692	150	0.481467	0.147994	0.0854444	0.578156	0.384778															0.0219022	0.0438044
GlyPb	38	52	TLVKDRNVATPRDYY	1810.94	4.8733	200	0.591095	0.126366	0.0729574	0.673654	0.508536															0.0159684	0.0319367
GlyPb	38	52	TLVKDRNVATPRDYY	1810.94	4.85614	250	0.560355	0.125197	0.0722825	0.64215	0.47856															0.0156743	0.0313486
GlyPb	38	52	TLVKDRNVATPRDYY	1810.94	4.87425	270	0.769103	0.14964	0.0863947	0.866868	0.671338															0.0223921	0.0447843
GlyPb	38	52	TLVKDRNVATPRDYY	1810.94	4.8709	300	0.713722	0.124578	0.0719251	0.795113	0.632331															0.0155197	0.0310394
GlyPb	38	52	TLVKDRNVATPRDYY	1810.94	4.87113	320	0.754189	0.12846	0.0741664	0.838116	0.670262															0.016502	0.0330039
GlyPb	38	52	TLVKDRNVATPRDYY	1810.94	4.86122	350	0.881252	0.159938	0.0923402	0.985745	0.776759															0.0255802	0.0511603
GlyPb	38	52	TLVKDRNVATPRDYY	1810.94	4.86158	450	0.86274	0.15211	0.0878207	0.962119	0.763361															0.0231375	0.0462749
GlyPb	38	52	TLVKDRNVATPRDYY	1810.94	4.86682	470	0.953425	0.16501	0.0952686	1.06123	0.845618															0.0272283	0.0544566
GlyPb	38	52	TLVKDRNVATPRDYY	1810.94	4.85963	500	0.95836	0.175538	0.101347	1.07304	0.843675															0.0308136	0.0616272
GlyPb	38	52	TLVKDRNVATPRDYY	1810.94	4.87134	650	1.0898	0.148095	0.0855027	1.18655	0.993044															0.0219321	0.0438643
GlyPb	38	52	TLVKDRNVATPRDYY	1810.94	4.87165	700	1.09853	0.150651	0.0869784	1.19696	1.00011															0.0226957	0.0453914
GlyPb	38	52	TLVKDRNVATPRDYY	1810.94	4.86231	750	1.05351	0.169946	0.0981184	1.16454	0.942479															0.0288816	0.0577633
GlyPb	38	52	TLVKDRNVATPRDYY	1810.94	4.87247	850	1.12919	0.152354	0.0879616	1.22872	1.02965															0.0232117	0.0464235
GlyPb	38	52	TLVKDRNVATPRDYY	1810.94	4.87345	950	1.18227	0.159426	0.0920446	1.28643	1.07811															0.0254166	0.0508333
GlyPb	38	52	TLVKDRNVATPRDYY	1810.94	4.85527	1000	1.14351	0.15858	0.0915562	1.24711	1.0399															0.0251476	0.0502952
GlyPb	38	52	TLVKDRNVATPRDYY	1810.94	4.87512	1500	1.32335	0.151516	0.0874778	1.42234	1.22436															0.0229571	0.0459142
GlyPb	38	52	TLVKDRNVATPRDYY	1810.94	4.87477	2500	1.49537	0.148797	0.085908	1.59258	1.39815															0.0221405	0.0442811
GlyPb	38	52	TLVKDRNVATPRDYY	1810.94	4.87451	3000	1.54247	0.176029	0.10163	1.65748	1.42747															0.0309862	0.0619724
GlyPb	38	52	TLVKDRNVATPRDYY	1810.94	4.87199	5000	1.79129	0.157301	0.0908178	1.89406	1.68852															0.0247436	0.0494872
GlyPb	38	52	TLVKDRNVATPRDYY	1810.94	4.86986	7000	1.95753	0.152322	0.0879431	2.05705	1.85801															0.023202	0.046404
GlyPb	38	52	TLVKDRNVATPRDYY	1810.94	4.87314	9000	2.05395	0.18889	0.109056	2.17736	1.93054															0.0356794	0.0713589
GlyPb	38	52	TLVKDRNVATPRDYY	1810.94	4.85661	10000	2.06252	0.15307	0.088375	2.16252	1.96251															0.0234304	0.0468608
GlyPb	38	52	TLVKDRNVATPRDYY	1810.94	4.87006	20000	2.45037	0.139457	0.0805155	2.54148	2.35926															0.0194483	0.0388965
GlyPb	38	52	TLVKDRNVATPRDYY	1810.94	4.84714	30000	2.57346	0.158701	0.0916261	2.67715	2.46978															0.025186	0.050372
GlyPb	38	52	TLVKDRNVATPRDYY	1810.94	4.87235	50000	2.89605	0.148988	0.0860183	2.99339	2.79871															0.0221974	0.0443948
GlyPb	38	52	TLVKDRNVATPRDYY	1810.94	4.86959	150000	3.60933	0.126816	0.0732173	3.69218	3.52647															0.0160823	0.0321646
GlyPb	38	52	TLVKDRNVATPRDYY	1810.94	4.85455	300000	3.98463	0.129539	0.0747894	4.06926	3.9															0.0167804	0.0335607
GlyPb acitvated	38	52	TLVKDRNVATPRDYY	1810.94	4.78307	0	0	0	0	0	0															0	0
GlyPb acitvated	38	52	TLVKDRNVATPRDYY	1810.94	4.89334	50	0.165292	0.117413	0.0677884	0.242002	0.0885822															0.0137858	0.0275716
GlyPb acitvated	38	52	TLVKDRNVATPRDYY	1810.94	4.87109	100	0.297969	0.146535	0.084602	0.393705	0.202233															0.0214725	0.042945
GlyPb acitvated	38	52	TLVKDRNVATPRDYY	1810.94	4.86835	150	0.377916	0.144789	0.083594	0.472511	0.283321															0.0209639	0.0419277
GlyPb acitvated	38	52	TLVKDRNVATPRDYY	1810.94	4.86495	200	0.465334	0.136821	0.0789936	0.554724	0.375944															0.01872	0.03744
GlyPb acitvated	38	52	TLVKDRNVATPRDYY	1810.94	4.88172	250	0.50473	0.154809	0.089379	0.605872	0.403588															0.0239658	0.0479317
GlyPb acitvated	38	52	TLVKDRNVATPRDYY	1810.94	4.8624	270	0.610013	0.149888	0.0865379	0.70794	0.512086															0.0224664	0.0449328
GlyPb acitvated	38	52	TLVKDRNVATPRDYY	1810.94	4.87083	300	0.587454	0.152573	0.0880881	0.687135	0.487773															0.0232785	0.046557
GlyPb acitvated	38	52	TLVKDRNVATPRDYY	1810.94	4.86445	320	0.617788	0.146299	0.0844658	0.71337	0.522206															0.0214034	0.0428068
GlyPb acitvated	38	52	TLVKDRNVATPRDYY	1810.94	4.87682	350	0.665871	0.130607	0.075406	0.751201	0.580541															0.0170582	0.0341164
GlyPb acitvated	38	52	TLVKDRNVATPRDYY	1810.94	4.88233	450	0.705444	0.122675	0.0708264	0.785592	0.625296															0.0150492	0.0300983
GlyPb acitvated	38	52	TLVKDRNVATPRDYY	1810.94	4.86902	470	0.73938	0.13629	0.0786871	0.828423	0.650337															0.018575	0.0371499
GlyPb acitvated	38	52	TLVKDRNVATPRDYY	1810.94	4.87817	500	0.736997	0.123576	0.0713466	0.817733	0.656261															0.015271	0.0305421
GlyPb acitvated	38	52	TLVKDRNVATPRDYY	1810.94	4.86822	650	0.811574	0.152113	0.0878225	0.910954	0.712194															0.0231384	0.0462767
GlyPb acitvated	38	52	TLVKDRNVATPRDYY	1810.94	4.86825	700	0.86535	0.166272	0.0959972	0.973981	0.756719															0.0276464	0.0552928
GlyPb acitvated	38	52	TLVKDRNVATPRDYY	1810.94	4.87887	750	0.816747	0.14935	0.0862273	0.914322	0.719172															0.0223054	0.0446108
GlyPb acitvated	38	52	TLVKDRNVATPRDYY	1810.94	4.86374	850	0.871719	0.14575	0.0841488	0.966942	0.776496															0.0212431	0.0424861
GlyPb acitvated	38	52	TLVKDRNVATPRDYY	1810.94	4.86882	950	0.945622	0.154394	0.0891394	1.04649	0.844751															0.0238375	0.047675
GlyPb acitvated	38	52	TLVKDRNVATPRDYY	1810.94	4.87717	1000	0.810767	0.12814	0.0739817	0.894485	0.727049															0.0164199	0.0328397
GlyPb acitvated	38	52	TLVKDRNVATPRDYY	1810.94	4.86377	1500	1.01643	0.152395	0.0879853	1.11599	0.916862															0.0232242	0.0464485
GlyPb acitvated	38	52	TLVKDRNVATPRDYY	1810.94	4.86418	2500	1.15523	0.138603	0.0800225	1.24578	1.06467															0.0192108	0.0384216
GlyPb acitvated	38	52	TLVKDRNVATPRDYY	1810.94	4.86848	3000	1.17691	0.131878	0.0761398	1.26307	1.09075															0.0173918	0.0347836
GlyPb acitvated	38	52	TLVKDRNVATPRDYY	1810.94	4.87032	5000	1.39143	0.134657	0.0777443	1.4794	1.30345															0.0181325	0.036265
GlyPb acitvated	38	52	TLVKDRNVATPRDYY	1810.94	4.86633	7000	1.53711	0.142732	0.0824064	1.63036	1.44386															0.0203724	0.0407448
GlyPb acitvated	38	52	TLVKDRNVATPRDYY	1810.94	4.86281	9000	1.66451	0.148922	0.0859802	1.7618	1.56721															0.0221778	0.0443555
GlyPb acitvated	38	52	TLVKDRNVATPRDYY	1810.94	4.88129	10000	1.67883	0.143571	0.0828908	1.77263	1.58503															0.0206126	0.0412253
GlyPb acitvated	38	52	TLVKDRNVATPRDYY	1810.94	4.86576	20000	1.89413	0.158863	0.0917196	1.99792	1.79034															0.0252375	0.0504749
GlyPb acitvated	38	52	TLVKDRNVATPRDYY	1810.94	4.87617	30000	2.09652	0.1971	0.113796	2.22529	1.96774															0.0388484	0.0776968
GlyPb acitvated	38	52	TLVKDRNVATPRDYY	1810.94	4.86641	50000	2.16439	0.151337	0.0873745	2.26327	2.06552															0.0229029	0.0458058
GlyPb acitvated	38	52	TLVKDRNVATPRDYY	1810.94	4.86199	150000	2.6355	0.131797	0.076093	2.72161	2.54939															0.0173704	0.0347409
GlyPb acitvated	38	52	TLVKDRNVATPRDYY	1810.94	4.87371	300000	2.99367	0.158968	0.0917802	3.09753	2.88981															0.0252708	0.0505417
GlyPb activated noneq	38	52	TLVKDRNVATPRDYY	1810.94	4.78307	0	0	0	0	0	0															0	0
GlyPb activated noneq	38	52	TLVKDRNVATPRDYY	1810.94	4.88859	50	0.178408	0.131352	0.0758361	0.264225	0.0925914															0.0172533	0.0345067
GlyPb activated noneq	38	52	TLVKDRNVATPRDYY	1810.94	4.87598	100	0.308042	0.139476	0.0805265	0.399166	0.216918															0.0194536	0.0389071
GlyPb activated noneq	38	52	TLVKDRNVATPRDYY	1810.94	4.87521	150	0.396748	0.148595	0.0857914	0.49383	0.299666															0.0220805	0.0441609
GlyPb activated noneq	38	52	TLVKDRNVATPRDYY	1810.94	4.88134	200	0.448584	0.136827	0.0789971	0.537978	0.35919															0.0187216	0.0374433
GlyPb activated noneq	38	52	TLVKDRNVATPRDYY	1810.94	4.87357	250	0.491061	0.143196	0.0826742	0.584616	0.397506															0.0205051	0.0410102
GlyPb activated noneq	38	52	TLVKDRNVATPRDYY	1810.94	4.8804	270	0.584084	0.141633	0.0817719	0.676618	0.49155															0.0200599	0.0401198
GlyPb activated noneq	38	52	TLVKDRNVATPRDYY	1810.94	4.88207	300	0.60004	0.146496	0.0845795	0.695751	0.504329															0.0214611	0.0429222
GlyPb activated noneq	38	52	TLVKDRNVATPRDYY	1810.94	4.87503	320	0.58557	0.130417	0.0752963	0.670776	0.500364															0.0170086	0.0340172
GlyPb activated noneq	38	52	TLVKDRNVATPRDYY	1810.94	4.87792	350	0.729656	0.152856	0.0882515	0.829522	0.62979															0.023365	0.0467299
GlyPb activated noneq	38	52	TLVKDRNVATPRDYY	1810.94	4.87586	450	0.757384	0.145574	0.0840472	0.852492	0.662276															0.0211918	0.0423836
GlyPb activated noneq	38	52	TLVKDRNVATPRDYY	1810.94	4.87187	470	0.801112	0.14548	0.0839929	0.896159	0.706065															0.0211644	0.0423289
GlyPb activated noneq	38	52	TLVKDRNVATPRDYY	1810.94	4.87655	500	0.795835	0.155246	0.0896313	0.897262	0.694408															0.0241013	0.0482026
GlyPb activated noneq	38	52	TLVKDRNVATPRDYY	1810.94	4.8788	650	0.847406	0.146708	0.0847019	0.943255	0.751557															0.0215232	0.0430465
GlyPb activated noneq	38	52	TLVKDRNVATPRDYY	1810.94	4.87498	700	0.902705	0.156091	0.0901192	1.00468	0.800726															0.0243644	0.0487288
GlyPb activated noneq	38	52	TLVKDRNVATPRDYY	1810.94	4.87549	750	0.878393	0.153115	0.088401	0.978428	0.778358															0.0234442	0.0468884
GlyPb activated noneq	38	52	TLVKDRNVATPRDYY	1810.94	4.87849	850	0.909609	0.164758	0.0951231	1.01725	0.801967															0.0271452	0.0542904
GlyPb activated noneq	38	52	TLVKDRNVATPRDYY	1810.94	4.87883	950	0.972434	0.15592	0.0900205	1.0743	0.870566															0.024311	0.0486221
GlyPb activated noneq	38	52	TLVKDRNVATPRDYY	1810.94	4.87488	1000	0.907472	0.158822	0.0916959	1.01124	0.803708															0.0252244	0.0504489
GlyPb activated noneq	38	52	TLVKDRNVATPRDYY	1810.94	4.87609	1500	1.04381	0.141272	0.0815634	1.13611	0.951515															0.0199578	0.0399156
GlyPb activated noneq	38	52	TLVKDRNVATPRDYY	1810.94	4.87387	2500	1.20932	0.139077	0.0802961	1.30018	1.11845															0.0193424	0.0386848
GlyPb activated noneq	38	52	TLVKDRNVATPRDYY	1810.94	4.87317	3000	1.29211	0.16105	0.0929823	1.39733	1.18689															0.0259371	0.0518742
GlyPb activated noneq	38	52	TLVKDRNVATPRDYY	1810.94	4.87467	5000	1.48736	0.142334	0.0821766	1.58036	1.39437															0.020259	0.0405179
GlyPb activated noneq	38	52	TLVKDRNVATPRDYY	1810.94	4.88031	7000	1.66151	0.14287	0.082486	1.75485	1.56817															0.0204118	0.0408237
GlyPb activated noneq	38	52	TLVKDRNVATPRDYY	1810.94	4.87402	9000	1.81232	0.158792	0.0916786	1.91606	1.70857															0.0252149	0.0504298
GlyPb activated noneq	38	52	TLVKDRNVATPRDYY	1810.94	4.87543	10000	1.82103	0.141329	0.0815963	1.91336	1.72869															0.0199739	0.0399478
GlyPb activated noneq	38	52	TLVKDRNVATPRDYY	1810.94	4.87252	20000	2.16282	0.141821	0.0818804	2.25548	2.07017															0.0201132	0.0402264
GlyPb activated noneq	38	52	TLVKDRNVATPRDYY	1810.94	4.87111	30000	2.23686	0.14757	0.0851996	2.33327	2.14045															0.0217769	0.0435538
GlyPb activated noneq	38	52	TLVKDRNVATPRDYY	1810.94	4.87447	50000	2.43264	0.147987	0.0854403	2.52933	2.33596															0.0219002	0.0438003
GlyPb activated noneq	38	52	TLVKDRNVATPRDYY	1810.94	4.87035	150000	2.85024	0.131048	0.0756606	2.93586	2.76462															0.0171736	0.0343472
GlyPb activated noneq	38	52	TLVKDRNVATPRDYY	1810.94	4.87504	300000	3.21769	0.128635	0.0742675	3.30173	3.13365															0.016547	0.0330939
GlyPb	40	50	VKDRNVATPRD	1270.69	3.39355	0	0	0	0	0	0															0	0
GlyPb	40	50	VKDRNVATPRD	1270.69	3.47983	50	0.216399	0.13832	0.0798591	0.306768	0.12603															0.0191324	0.0382648
GlyPb	40	50	VKDRNVATPRD	1270.69	3.44605	100	0.456863	0.135165	0.0780375	0.545171	0.368555															0.0182696	0.0365392
GlyPb	40	50	VKDRNVATPRD	1270.69	3.43888	150	0.602232	0.151554	0.0874997	0.701247	0.503217															0.0229686	0.0459372
GlyPb	40	50	VKDRNVATPRD	1270.69	3.44145	200	0.739233	0.16468	0.095078	0.846824	0.631642															0.0271195	0.054239
GlyPb	40	50	VKDRNVATPRD	1270.69	3.44697	250	0.735432	0.152659	0.0881377	0.835169	0.635695															0.0233048	0.0466095
GlyPb	40	50	VKDRNVATPRD	1270.69	3.44471	270	0.963359	0.178931	0.103306	1.08026	0.846457															0.0320163	0.0640326
GlyPb	40	50	VKDRNVATPRD	1270.69	3.44376	300	0.861482	0.134105	0.0774256	0.949097	0.773867															0.0179842	0.0359683
GlyPb	40	50	VKDRNVATPRD	1270.69	3.44332	320	0.880197	0.141722	0.0818232	0.972789	0.787605															0.0200851	0.0401703
GlyPb	40	50	VKDRNVATPRD	1270.69	3.45418	350	0.996272	0.136993	0.0790929	1.08577	0.90677															0.0187671	0.0375342
GlyPb	40	50	VKDRNVATPRD	1270.69	3.45157	450	1.04866	0.149242	0.0861649	1.14616	0.951154															0.0222732	0.0445463
GlyPb	40	50	VKDRNVATPRD	1270.69	3.43738	470	1.18461	0.149739	0.0864519	1.28244	1.08678															0.0224218	0.0448435
GlyPb	40	50	VKDRNVATPRD	1270.69	3.45386	500	1.04095	0.140455	0.0810917	1.13271	0.949186															0.0197276	0.0394552
GlyPb	40	50	VKDRNVATPRD	1270.69	3.44244	650	1.2034	0.142638	0.0823521	1.29659	1.11021															0.0203456	0.0406912
GlyPb	40	50	VKDRNVATPRD	1270.69	3.44571	700	1.25008	0.174435	0.10071	1.36404	1.13611															0.0304276	0.0608551
GlyPb	40	50	VKDRNVATPRD	1270.69	3.45587	750	1.17245	0.152914	0.0882849	1.27235	1.07255															0.0233827	0.0467654
GlyPb	40	50	VKDRNVATPRD	1270.69	3.44422	850	1.22432	0.138944	0.0802194	1.31509	1.13354															0.0193054	0.0386109
GlyPb	40	50	VKDRNVATPRD	1270.69	3.44804	950	1.30632	0.150443	0.0868583	1.40461	1.20803															0.0226331	0.0452662
GlyPb	40	50	VKDRNVATPRD	1270.69	3.44685	1000	1.24537	0.149906	0.0865483	1.34331	1.14743															0.0224718	0.0449436
GlyPb	40	50	VKDRNVATPRD	1270.69	3.44253	1500	1.43483	0.150133	0.0866793	1.53292	1.33675															0.0225399	0.0450798
GlyPb	40	50	VKDRNVATPRD	1270.69	3.44496	2500	1.58281	0.144775	0.0835859	1.6774	1.48822															0.0209598	0.0419196
GlyPb	40	50	VKDRNVATPRD	1270.69	3.44974	3000	1.77654	0.142821	0.0824577	1.86985	1.68323															0.0203978	0.0407957
GlyPb	40	50	VKDRNVATPRD	1270.69	3.44391	5000	1.89581	0.147719	0.0852856	1.99232	1.7993															0.0218209	0.0436418
GlyPb	40	50	VKDRNVATPRD	1270.69	3.44733	7000	2.01091	0.134722	0.0777818	2.09892	1.92289															0.01815	0.0363
GlyPb	40	50	VKDRNVATPRD	1270.69	3.44592	9000	2.2642	0.153033	0.0883536	2.36418	2.16422															0.0234191	0.0468382
GlyPb	40	50	VKDRNVATPRD	1270.69	3.44832	10000	2.15679	0.143081	0.0826079	2.25027	2.06331															0.0204722	0.0409443
GlyPb	40	50	VKDRNVATPRD	1270.69	3.45009	20000	2.60448	0.130949	0.0756034	2.69004	2.51893															0.0171476	0.0342953
GlyPb	40	50	VKDRNVATPRD	1270.69	3.44219	30000	2.62507	0.133054	0.0768188	2.712	2.53814															0.0177034	0.0354067
GlyPb	40	50	VKDRNVATPRD	1270.69	3.44736	50000	2.98742	0.155535	0.0897982	3.08903	2.8858															0.0241911	0.0483823
GlyPb	40	50	VKDRNVATPRD	1270.69	3.44375	150000	3.60541	0.132871	0.0767131	3.69222	3.5186															0.0176547	0.0353094
GlyPb	40	50	VKDRNVATPRD	1270.69	3.44415	300000	3.97499	0.132253	0.0763563	4.06139	3.88858															0.0174909	0.0349817
GlyPb acitvated	40	50	VKDRNVATPRD	1270.69	3.39355	0	0	0	0	0	0															0	0
GlyPb acitvated	40	50	VKDRNVATPRD	1270.69	3.49841	50	0.126996	0.144778	0.0835876	0.221584	0.0324077															0.0209607	0.0419213
GlyPb acitvated	40	50	VKDRNVATPRD	1270.69	3.45027	100	0.397485	0.155827	0.0899668	0.499292	0.295678															0.0242821	0.0485641
GlyPb acitvated	40	50	VKDRNVATPRD	1270.69	3.45966	150	0.501009	0.151034	0.0871995	0.599685	0.402333															0.0228113	0.0456225
GlyPb acitvated	40	50	VKDRNVATPRD	1270.69	3.47066	200	0.565405	0.136376	0.0787367	0.654504	0.476306															0.0185984	0.0371968
GlyPb acitvated	40	50	VKDRNVATPRD	1270.69	3.46684	250	0.561735	0.13547	0.0782136	0.650242	0.473228															0.0183521	0.0367042
GlyPb acitvated	40	50	VKDRNVATPRD	1270.69	3.46047	270	0.71557	0.151714	0.0875921	0.81469	0.61645															0.0230171	0.0460343
GlyPb acitvated	40	50	VKDRNVATPRD	1270.69	3.46878	300	0.712088	0.145803	0.0841794	0.807346	0.61683															0.0212585	0.042517
GlyPb acitvated	40	50	VKDRNVATPRD	1270.69	3.45966	320	0.717182	0.143664	0.0829444	0.811042	0.623322															0.0206393	0.0412787
GlyPb acitvated	40	50	VKDRNVATPRD	1270.69	3.45952	350	0.812898	0.138528	0.0799792	0.903403	0.722393															0.01919	0.03838
GlyPb acitvated	40	50	VKDRNVATPRD	1270.69	3.49002	450	0.835299	0.13157	0.075962	0.921258	0.74934															0.0173107	0.0346213
GlyPb acitvated	40	50	VKDRNVATPRD	1270.69	3.4396	470	0.84105	0.134856	0.0778591	0.929156	0.752944															0.0181861	0.0363723
GlyPb acitvated	40	50	VKDRNVATPRD	1270.69	3.46726	500	0.882762	0.149222	0.0861534	0.980254	0.78527															0.0222672	0.0445344
GlyPb acitvated	40	50	VKDRNVATPRD	1270.69	3.45976	650	0.904968	0.151222	0.0873081	1.00377	0.80617															0.0228681	0.0457362
GlyPb acitvated	40	50	VKDRNVATPRD	1270.69	3.44219	700	0.961415	0.148201	0.0855639	1.05824	0.86459															0.0219635	0.0439271
GlyPb acitvated	40	50	VKDRNVATPRD	1270.69	3.47743	750	0.93833	0.138947	0.0802211	1.02911	0.847551															0.0193063	0.0386125
GlyPb acitvated	40	50	VKDRNVATPRD	1270.69	3.4612	850	0.999648	0.143212	0.0826835	1.09321	0.906083															0.0205097	0.0410194
GlyPb acitvated	40	50	VKDRNVATPRD	1270.69	3.44491	950	1.03359	0.137896	0.0796143	1.12368	0.943498															0.0190153	0.0380306
GlyPb acitvated	40	50	VKDRNVATPRD	1270.69	3.46292	1000	1.03441	0.148443	0.0857036	1.1314	0.93743															0.0220353	0.0440706
GlyPb acitvated	40	50	VKDRNVATPRD	1270.69	3.4646	1500	1.15433	0.147471	0.0851424	1.25068	1.05798															0.0217477	0.0434954
GlyPb acitvated	40	50	VKDRNVATPRD	1270.69	3.46001	2500	1.28754	0.143705	0.0829681	1.38143	1.19365															0.0206511	0.0413023
GlyPb acitvated	40	50	VKDRNVATPRD	1270.69	3.438	3000	1.29938	0.13415	0.0774515	1.38703	1.21174															0.0179962	0.0359924
GlyPb acitvated	40	50	VKDRNVATPRD	1270.69	3.45822	5000	1.52654	0.134514	0.0776617	1.61442	1.43866															0.018094	0.036188
GlyPb acitvated	40	50	VKDRNVATPRD	1270.69	3.4554	7000	1.64386	0.148317	0.0856309	1.74076	1.54696															0.0219979	0.0439959
GlyPb acitvated	40	50	VKDRNVATPRD	1270.69	3.44478	9000	1.78164	0.149005	0.0860281	1.87899	1.68429															0.0222025	0.044405
GlyPb acitvated	40	50	VKDRNVATPRD	1270.69	3.47367	10000	1.83848	0.139735	0.080676	1.92977	1.74719															0.0195259	0.0390517
GlyPb acitvated	40	50	VKDRNVATPRD	1270.69	3.45545	20000	2.05023	0.137726	0.0795161	2.14021	1.96025															0.0189685	0.0379369
GlyPb acitvated	40	50	VKDRNVATPRD	1270.69	3.47587	30000	2.1586	0.130509	0.0753494	2.24387	2.07333															0.0170326	0.0340652
GlyPb acitvated	40	50	VKDRNVATPRD	1270.69	3.45404	50000	2.27168	0.127438	0.0735764	2.35494	2.18842															0.0162404	0.0324809
GlyPb acitvated	40	50	VKDRNVATPRD	1270.69	3.43696	150000	2.77752	0.137653	0.079474	2.86746	2.68759															0.0189483	0.0378967
GlyPb acitvated	40	50	VKDRNVATPRD	1270.69	3.45396	300000	3.0671	0.172696	0.0997061	3.17993	2.95427															0.0298239	0.0596478
GlyPb activated noneq	40	50	VKDRNVATPRD	1270.69	3.39355	0	0	0	0	0	0															0	0
GlyPb activated noneq	40	50	VKDRNVATPRD	1270.69	3.51207	50	0.119127	0.162352	0.093734	0.225197	0.013057															0.0263582	0.0527163
GlyPb activated noneq	40	50	VKDRNVATPRD	1270.69	3.4601	100	0.33709	0.14024	0.0809676	0.428713	0.245467															0.0196673	0.0393345
GlyPb activated noneq	40	50	VKDRNVATPRD	1270.69	3.48133	150	0.507623	0.148716	0.0858612	0.604784	0.410462															0.0221164	0.0442329
GlyPb activated noneq	40	50	VKDRNVATPRD	1270.69	3.48265	200	0.570876	0.149909	0.08655	0.668817	0.472935															0.0224727	0.0449454
GlyPb activated noneq	40	50	VKDRNVATPRD	1270.69	3.48515	250	0.602938	0.141026	0.0814214	0.695075	0.510801															0.0198883	0.0397767
GlyPb activated noneq	40	50	VKDRNVATPRD	1270.69	3.4853	270	0.697773	0.137964	0.0796536	0.787909	0.607637															0.0190341	0.0380681
GlyPb activated noneq	40	50	VKDRNVATPRD	1270.69	3.48345	300	0.721631	0.143366	0.0827724	0.815297	0.627965															0.0205538	0.0411076
GlyPb activated noneq	40	50	VKDRNVATPRD	1270.69	3.47819	320	0.733042	0.13929	0.0804191	0.824045	0.642039															0.0194017	0.0388034
GlyPb activated noneq	40	50	VKDRNVATPRD	1270.69	3.4883	350	0.826131	0.14895	0.0859963	0.923445	0.728817															0.0221861	0.0443722
GlyPb activated noneq	40	50	VKDRNVATPRD	1270.69	3.48536	450	0.876383	0.145705	0.0841228	0.971577	0.781189															0.0212299	0.0424599
GlyPb activated noneq	40	50	VKDRNVATPRD	1270.69	3.45281	470	0.892776	0.134137	0.077444	0.980412	0.80514															0.0179927	0.0359855
GlyPb activated noneq	40	50	VKDRNVATPRD	1270.69	3.48691	500	0.920205	0.139879	0.0807592	1.01159	0.828817															0.0195661	0.0391323
GlyPb activated noneq	40	50	VKDRNVATPRD	1270.69	3.48045	650	0.947832	0.153973	0.0888964	1.04843	0.847236															0.0237077	0.0474154
GlyPb activated noneq	40	50	VKDRNVATPRD	1270.69	3.46389	700	0.988454	0.138561	0.0799982	1.07898	0.897927															0.0191992	0.0383983
GlyPb activated noneq	40	50	VKDRNVATPRD	1270.69	3.4839	750	1.02525	0.156234	0.0902017	1.12732	0.923177															0.0244091	0.0488181
GlyPb activated noneq	40	50	VKDRNVATPRD	1270.69	3.48542	850	1.01874	0.137805	0.0795618	1.10877	0.928707															0.0189902	0.0379804
GlyPb activated noneq	40	50	VKDRNVATPRD	1270.69	3.45945	950	1.05306	0.13833	0.0798649	1.14343	0.962682															0.0191352	0.0382704
GlyPb activated noneq	40	50	VKDRNVATPRD	1270.69	3.48533	1000	1.07657	0.144902	0.0836592	1.17124	0.981897															0.0209966	0.0419932
GlyPb activated noneq	40	50	VKDRNVATPRD	1270.69	3.48097	1500	1.15607	0.1414	0.0816373	1.24846	1.06369															0.019994	0.0399879
GlyPb activated noneq	40	50	VKDRNVATPRD	1270.69	3.47479	2500	1.31364	0.140514	0.0811258	1.40544	1.22183															0.0197442	0.0394884
GlyPb activated noneq	40	50	VKDRNVATPRD	1270.69	3.45635	3000	1.40677	0.141675	0.0817961	1.49933	1.31421															0.0200718	0.0401436
GlyPb activated noneq	40	50	VKDRNVATPRD	1270.69	3.47048	5000	1.57762	0.132024	0.0762241	1.66387	1.49136															0.0174303	0.0348607
GlyPb activated noneq	40	50	VKDRNVATPRD	1270.69	3.4821	7000	1.7857	0.134698	0.0777679	1.8737	1.6977															0.0181436	0.0362871
GlyPb activated noneq	40	50	VKDRNVATPRD	1270.69	3.46194	9000	1.93488	0.147236	0.0850067	2.03108	1.83869															0.0216784	0.0433569
GlyPb activated noneq	40	50	VKDRNVATPRD	1270.69	3.48689	10000	1.9723	0.14204	0.0820068	2.0651	1.8795															0.0201754	0.0403507
GlyPb activated noneq	40	50	VKDRNVATPRD	1270.69	3.46942	20000	2.2743	0.139311	0.0804312	2.36531	2.18328															0.0194076	0.0388151
GlyPb activated noneq	40	50	VKDRNVATPRD	1270.69	3.48304	30000	2.35024	0.135922	0.0784746	2.43905	2.26144															0.0184748	0.0369496
GlyPb activated noneq	40	50	VKDRNVATPRD	1270.69	3.46292	50000	2.5381	0.131852	0.0761248	2.62424	2.45195															0.0173849	0.0347699
GlyPb activated noneq	40	50	VKDRNVATPRD	1270.69	3.45694	150000	2.9113	0.140098	0.0808856	3.00283	2.81977															0.0196274	0.0392549
GlyPb activated noneq	40	50	VKDRNVATPRD	1270.69	3.47681	300000	3.2893	0.139049	0.08028	3.38015	3.19846															0.0193346	0.0386692
GlyPb	40	52	VKDRNVATPRDYY	1596.81	4.58201	0	0	0	0	0	0															0	0
GlyPb	40	52	VKDRNVATPRDYY	1596.81	4.67426	50	0.297731	0.091966	0.0530966	0.357815	0.237647															0.00845775	0.0169155
GlyPb	40	52	VKDRNVATPRDYY	1596.81	4.66054	100	0.445447	0.10438	0.0602638	0.513642	0.377252															0.0108952	0.0217904
GlyPb	40	52	VKDRNVATPRDYY	1596.81	4.65627	150	0.557315	0.112852	0.0651551	0.631045	0.483585															0.0127356	0.0254711
GlyPb	40	52	VKDRNVATPRDYY	1596.81	4.65509	200	0.618716	0.075419	0.0435432	0.66799	0.569442															0.00568803	0.0113761
GlyPb	40	52	VKDRNVATPRDYY	1596.81	4.65561	250	0.635728	0.096638	0.055794	0.698865	0.572591															0.0093389	0.0186778
GlyPb	40	52	VKDRNVATPRDYY	1596.81	4.6572	270	0.853032	0.171696	0.0991287	0.965207	0.740857															0.0294795	0.058959
GlyPb	40	52	VKDRNVATPRDYY	1596.81	4.65698	300	0.739888	0.060464	0.0349089	0.779391	0.700385															0.0036559	0.00731179
GlyPb	40	52	VKDRNVATPRDYY	1596.81	4.65682	320	0.787616	0.072233	0.0417037	0.834808	0.740424															0.00521761	0.0104352
GlyPb	40	52	VKDRNVATPRDYY	1596.81	4.66204	350	0.926823	0.114108	0.0658803	1.00137	0.852272															0.0130206	0.0260413
GlyPb	40	52	VKDRNVATPRDYY	1596.81	4.66108	450	0.928114	0.102184	0.058996	0.994874	0.861354															0.0104416	0.0208831
GlyPb	40	52	VKDRNVATPRDYY	1596.81	4.65569	470	1.03459	0.098614	0.0569348	1.09902	0.970165															0.00972472	0.0194494
GlyPb	40	52	VKDRNVATPRDYY	1596.81	4.65943	500	0.963355	0.099789	0.0576132	1.02855	0.89816															0.00995784	0.0199157
GlyPb	40	52	VKDRNVATPRDYY	1596.81	4.65576	650	1.05809	0.082785	0.0477959	1.11218	1.00401															0.00685336	0.0137067
GlyPb	40	52	VKDRNVATPRDYY	1596.81	4.65555	700	1.12262	0.089872	0.0518876	1.18134	1.06391															0.00807698	0.016154
GlyPb	40	52	VKDRNVATPRDYY	1596.81	4.66432	750	1.02792	0.090522	0.0522629	1.08706	0.96878															0.00819423	0.0163885
GlyPb	40	52	VKDRNVATPRDYY	1596.81	4.65768	850	1.07848	0.061849	0.0357085	1.11889	1.03807															0.0038253	0.0076506
GlyPb	40	52	VKDRNVATPRDYY	1596.81	4.65843	950	1.23085	0.127089	0.0733749	1.31388	1.14782															0.0161516	0.0323032
GlyPb	40	52	VKDRNVATPRDYY	1596.81	4.65742	1000	1.11624	0.092	0.0531162	1.17635	1.05614															0.008464	0.016928
GlyPb	40	52	VKDRNVATPRDYY	1596.81	4.65942	1500	1.27845	0.072479	0.0418458	1.3258	1.2311															0.00525321	0.0105064
GlyPb	40	52	VKDRNVATPRDYY	1596.81	4.65677	2500	1.43226	0.084856	0.0489916	1.4877	1.37682															0.00720054	0.0144011
GlyPb	40	52	VKDRNVATPRDYY	1596.81	4.65811	3000	1.66204	0.12596	0.072723	1.74433	1.57975															0.0158659	0.0317318
GlyPb	40	52	VKDRNVATPRDYY	1596.81	4.65459	5000	1.70751	0.071477	0.0412673	1.75421	1.66081															0.00510896	0.0102179
GlyPb	40	52	VKDRNVATPRDYY	1596.81	4.65738	7000	1.85524	0.075516	0.0435992	1.90458	1.8059															0.00570267	0.0114053
GlyPb	40	52	VKDRNVATPRDYY	1596.81	4.65756	9000	2.15252	0.118792	0.0685846	2.23013	2.07491															0.0141115	0.0282231
GlyPb	40	52	VKDRNVATPRDYY	1596.81	4.65754	10000	1.95844	0.083744	0.0483496	2.01315	1.90373															0.00701306	0.0140261
GlyPb	40	52	VKDRNVATPRDYY	1596.81	4.65635	20000	2.42951	0.088306	0.0509835	2.4872	2.37181															0.00779795	0.0155959
GlyPb	40	52	VKDRNVATPRDYY	1596.81	4.65624	30000	2.419	0.08431	0.0486764	2.47408	2.36392															0.00710818	0.0142164
GlyPb	40	52	VKDRNVATPRDYY	1596.81	4.65552	50000	2.82214	0.113002	0.0652417	2.89597	2.74832															0.0127695	0.0255389
GlyPb	40	52	VKDRNVATPRDYY	1596.81	4.65337	150000	3.41699	0.084473	0.0487705	3.47218	3.3618															0.00713569	0.0142714
GlyPb	40	52	VKDRNVATPRDYY	1596.81	4.65339	300000	3.60176	0.045545	0.0262954	3.63152	3.57201															0.00207435	0.00414869
GlyPb acitvated	40	52	VKDRNVATPRDYY	1596.81	4.58201	0	0	0	0	0	0															0	0
GlyPb acitvated	40	52	VKDRNVATPRDYY	1596.81	4.69296	50	0.213106	0.066052	0.0381351	0.25626	0.169952															0.00436287	0.00872573
GlyPb acitvated	40	52	VKDRNVATPRDYY	1596.81	4.65964	100	0.326286	0.105941	0.0611651	0.395501	0.257071															0.0112235	0.022447
GlyPb acitvated	40	52	VKDRNVATPRDYY	1596.81	4.66762	150	0.418206	0.088185	0.0509136	0.47582	0.360592															0.00777659	0.0155532
GlyPb acitvated	40	52	VKDRNVATPRDYY	1596.81	4.65657	200	0.509972	0.102842	0.0593759	0.577162	0.442782															0.0105765	0.021153
GlyPb acitvated	40	52	VKDRNVATPRDYY	1596.81	4.67309	250	0.560619	0.113228	0.0653722	0.634595	0.486643															0.0128206	0.0256412
GlyPb acitvated	40	52	VKDRNVATPRDYY	1596.81	4.65247	270	0.620212	0.094278	0.0544314	0.681807	0.558617															0.00888834	0.0177767
GlyPb acitvated	40	52	VKDRNVATPRDYY	1596.81	4.66258	300	0.589986	0.078614	0.0453878	0.641347	0.538625															0.00618016	0.0123603
GlyPb acitvated	40	52	VKDRNVATPRDYY	1596.81	4.6563	320	0.642711	0.0853	0.049248	0.69844	0.586982															0.00727609	0.0145522
GlyPb acitvated	40	52	VKDRNVATPRDYY	1596.81	4.66653	350	0.752456	0.083475	0.0481943	0.806993	0.697919															0.00696808	0.0139362
GlyPb acitvated	40	52	VKDRNVATPRDYY	1596.81	4.67743	450	0.80454	0.095679	0.0552403	0.86705	0.74203															0.00915447	0.0183089
GlyPb acitvated	40	52	VKDRNVATPRDYY	1596.81	4.65518	470	0.762534	0.076034	0.0438983	0.81221	0.712858															0.00578117	0.0115623
GlyPb acitvated	40	52	VKDRNVATPRDYY	1596.81	4.67158	500	0.817604	0.104551	0.0603625	0.885911	0.749297															0.0109309	0.0218618
GlyPb acitvated	40	52	VKDRNVATPRDYY	1596.81	4.65831	650	0.839357	0.093988	0.054264	0.900762	0.777952															0.00883374	0.0176675
GlyPb acitvated	40	52	VKDRNVATPRDYY	1596.81	4.6544	700	0.863017	0.104067	0.0600831	0.931007	0.795027															0.0108299	0.0216599
GlyPb acitvated	40	52	VKDRNVATPRDYY	1596.81	4.67392	750	0.878935	0.086942	0.050196	0.935737	0.822133															0.00755891	0.0151178
GlyPb acitvated	40	52	VKDRNVATPRDYY	1596.81	4.65536	850	0.865779	0.083484	0.0481995	0.920322	0.811236															0.00696958	0.0139392
GlyPb acitvated	40	52	VKDRNVATPRDYY	1596.81	4.65529	950	0.915522	0.075098	0.0433579	0.964586	0.866458															0.00563971	0.0112794
GlyPb acitvated	40	52	VKDRNVATPRDYY	1596.81	4.66859	1000	0.91209	0.080306	0.0463647	0.964557	0.859623															0.00644905	0.0128981
GlyPb acitvated	40	52	VKDRNVATPRDYY	1596.81	4.65448	1500	0.992302	0.083181	0.0480246	1.04665	0.937957															0.00691908	0.0138382
GlyPb acitvated	40	52	VKDRNVATPRDYY	1596.81	4.65429	2500	1.11707	0.05883	0.0339655	1.15551	1.07864															0.00346097	0.00692194
GlyPb acitvated	40	52	VKDRNVATPRDYY	1596.81	4.65934	3000	1.18227	0.068568	0.0395878	1.22707	1.13747															0.00470157	0.00940314
GlyPb acitvated	40	52	VKDRNVATPRDYY	1596.81	4.65731	5000	1.35401	0.055135	0.0318322	1.39003	1.31799															0.00303987	0.00607974
GlyPb acitvated	40	52	VKDRNVATPRDYY	1596.81	4.65564	7000	1.46094	0.091655	0.052917	1.52082	1.40105															0.00840064	0.0168013
GlyPb acitvated	40	52	VKDRNVATPRDYY	1596.81	4.65168	9000	1.58463	0.065815	0.0379983	1.62763	1.54163															0.00433161	0.00866323
GlyPb acitvated	40	52	VKDRNVATPRDYY	1596.81	4.6731	10000	1.73685	0.357299	0.206287	1.97028	1.50341															0.127663	0.255325
GlyPb acitvated	40	52	VKDRNVATPRDYY	1596.81	4.65753	20000	1.84827	0.058684	0.0338812	1.88662	1.80993															0.00344381	0.00688762
GlyPb acitvated	40	52	VKDRNVATPRDYY	1596.81	4.67311	30000	2.0107	0.074634	0.04309	2.05946	1.96194															0.00557023	0.0111405
GlyPb acitvated	40	52	VKDRNVATPRDYY	1596.81	4.65579	50000	2.06767	0.065999	0.0381045	2.11079	2.02455															0.00435587	0.00871174
GlyPb acitvated	40	52	VKDRNVATPRDYY	1596.81	4.65127	150000	2.46989	0.049971	0.0288508	2.50254	2.43724															0.0024971	0.0049942
GlyPb acitvated	40	52	VKDRNVATPRDYY	1596.81	4.65864	300000	2.75864	0.103091	0.0595196	2.826	2.69129															0.0106278	0.0212555
GlyPb activated noneq	40	52	VKDRNVATPRDYY	1596.81	4.58201	0	0	0	0	0	0															0	0
GlyPb activated noneq	40	52	VKDRNVATPRDYY	1596.81	4.68622	50	0.250398	0.0877	0.0506336	0.307695	0.193101															0.00769129	0.0153826
GlyPb activated noneq	40	52	VKDRNVATPRDYY	1596.81	4.6633	100	0.355885	0.105554	0.0609416	0.424847	0.286923															0.0111416	0.0222833
GlyPb activated noneq	40	52	VKDRNVATPRDYY	1596.81	4.67188	150	0.450488	0.102763	0.0593302	0.517626	0.38335															0.0105602	0.0211205
GlyPb activated noneq	40	52	VKDRNVATPRDYY	1596.81	4.67446	200	0.486007	0.076325	0.0440663	0.535873	0.436141															0.00582551	0.011651
GlyPb activated noneq	40	52	VKDRNVATPRDYY	1596.81	4.66791	250	0.521108	0.091586	0.0528772	0.580944	0.461272															0.008388	0.016776
GlyPb activated noneq	40	52	VKDRNVATPRDYY	1596.81	4.67552	270	0.61538	0.075316	0.0434837	0.664586	0.566174															0.0056725	0.011345
GlyPb activated noneq	40	52	VKDRNVATPRDYY	1596.81	4.67306	300	0.661949	0.08431	0.0486764	0.717032	0.606866															0.00710818	0.0142164
GlyPb activated noneq	40	52	VKDRNVATPRDYY	1596.81	4.6687	320	0.645179	0.080775	0.0466355	0.697952	0.592406															0.0065246	0.0130492
GlyPb activated noneq	40	52	VKDRNVATPRDYY	1596.81	4.67277	350	0.770155	0.094128	0.0543448	0.831652	0.708658															0.00886008	0.0177202
GlyPb activated noneq	40	52	VKDRNVATPRDYY	1596.81	4.67014	450	0.792586	0.096769	0.0558696	0.855808	0.729364															0.00936424	0.0187285
GlyPb activated noneq	40	52	VKDRNVATPRDYY	1596.81	4.662	470	0.765676	0.089542	0.0516971	0.824177	0.707175															0.00801777	0.0160355
GlyPb activated noneq	40	52	VKDRNVATPRDYY	1596.81	4.67074	500	0.837717	0.092016	0.0531255	0.897834	0.7776															0.00846694	0.0169339
GlyPb activated noneq	40	52	VKDRNVATPRDYY	1596.81	4.67325	650	0.840629	0.08505	0.0491036	0.896195	0.785063															0.0072335	0.014467
GlyPb activated noneq	40	52	VKDRNVATPRDYY	1596.81	4.66784	700	0.897226	0.096698	0.0558286	0.960402	0.83405															0.0093505	0.018701
GlyPb activated noneq	40	52	VKDRNVATPRDYY	1596.81	4.66983	750	0.872917	0.083274	0.0480783	0.927323	0.818511															0.00693456	0.0138691
GlyPb activated noneq	40	52	VKDRNVATPRDYY	1596.81	4.67331	850	0.927352	0.081553	0.0470846	0.980633	0.874071															0.00665089	0.0133018
GlyPb activated noneq	40	52	VKDRNVATPRDYY	1596.81	4.67099	950	0.941536	0.076739	0.0443053	0.991672	0.8914															0.00588887	0.0117777
GlyPb activated noneq	40	52	VKDRNVATPRDYY	1596.81	4.67047	1000	0.973612	0.083549	0.048237	1.0282	0.919027															0.00698044	0.0139609
GlyPb activated noneq	40	52	VKDRNVATPRDYY	1596.81	4.67148	1500	1.04256	0.09565	0.0552236	1.10505	0.980066															0.00914892	0.0182978
GlyPb activated noneq	40	52	VKDRNVATPRDYY	1596.81	4.66999	2500	1.19803	0.079371	0.0458249	1.24988	1.14617															0.00629976	0.0125995
GlyPb activated noneq	40	52	VKDRNVATPRDYY	1596.81	4.6647	3000	1.25159	0.064243	0.0370907	1.29356	1.20962															0.00412716	0.00825433
GlyPb activated noneq	40	52	VKDRNVATPRDYY	1596.81	4.66671	5000	1.45864	0.074584	0.0430611	1.50736	1.40991															0.00556277	0.0111255
GlyPb activated noneq	40	52	VKDRNVATPRDYY	1596.81	4.67504	7000	1.61265	0.066619	0.0384625	1.65617	1.56912															0.00443809	0.00887618
GlyPb activated noneq	40	52	VKDRNVATPRDYY	1596.81	4.66583	9000	1.72843	0.06456	0.0372737	1.77061	1.68625															0.00416799	0.00833599
GlyPb activated noneq	40	52	VKDRNVATPRDYY	1596.81	4.67022	10000	1.80586	0.062407	0.0360307	1.84663	1.76508															0.00389463	0.00778927
GlyPb activated noneq	40	52	VKDRNVATPRDYY	1596.81	4.66978	20000	2.05215	0.061832	0.0356987	2.09255	2.01175															0.0038232	0.00764639
GlyPb activated noneq	40	52	VKDRNVATPRDYY	1596.81	4.66812	30000	2.19183	0.064212	0.0370728	2.23378	2.14988															0.00412318	0.00824636
GlyPb activated noneq	40	52	VKDRNVATPRDYY	1596.81	4.66693	50000	2.30938	0.053282	0.0307624	2.34419	2.27457															0.00283897	0.00567794
GlyPb activated noneq	40	52	VKDRNVATPRDYY	1596.81	4.66668	150000	2.6732	0.050785	0.0293207	2.70638	2.64003															0.00257912	0.00515823
GlyPb activated noneq	40	52	VKDRNVATPRDYY	1596.81	4.66806	300000	3.03609	0.055403	0.0319869	3.07229	2.9999															0.00306949	0.00613898
GlyPb	50	60	DYYFALAHTVR	1355.67	5.79184	0	0	0	0	0	0															0	0
GlyPb	50	60	DYYFALAHTVR	1355.67	5.87677	50	0.064299	0.211099	0.121878	0.202217	-0.073619															0.0445628	0.0891256
GlyPb	50	60	DYYFALAHTVR	1355.67	5.91157	100	0.113253	0.302143	0.174442	0.310653	-0.0841471															0.0912904	0.182581
GlyPb	50	60	DYYFALAHTVR	1355.67	5.86715	150	0.309238	0.279382	0.161301	0.491768	0.126708															0.0780543	0.156109
GlyPb	50	60	DYYFALAHTVR	1355.67	5.9056	200	0.024328	0.221376	0.127811	0.16896	-0.120304															0.0490073	0.0980147
GlyPb	50	60	DYYFALAHTVR	1355.67	5.85923	250	0.104021	0.139949	0.0807996	0.195454	0.0125877															0.0195857	0.0391714
GlyPb	50	60	DYYFALAHTVR	1355.67	5.91315	270	-0.025243	0.152457	0.0880211	0.0743622	-0.124848															0.0232431	0.0464863
GlyPb	50	60	DYYFALAHTVR	1355.67	5.91065	300	0.030715	0.192986	0.111421	0.156799	-0.0953692															0.0372436	0.0744872
GlyPb	50	60	DYYFALAHTVR	1355.67	5.91066	320	0.032542	0.212252	0.122544	0.171213	-0.106129															0.0450509	0.0901018
GlyPb	50	60	DYYFALAHTVR	1355.67	5.86467	350	0.021196	0.185142	0.106892	0.142155	-0.0997634															0.0342776	0.0685551
GlyPb	50	60	DYYFALAHTVR	1355.67	5.86465	450	-0.03091	0.165138	0.0953425	0.0769802	-0.1388															0.0272706	0.0545411
GlyPb	50	60	DYYFALAHTVR	1355.67	5.90532	470	-0.074048	0.16718	0.0965214	0.0351763	-0.183272															0.0279492	0.0558983
GlyPb	50	60	DYYFALAHTVR	1355.67	5.86413	500	-0.039379	0.158644	0.0915932	0.0642684	-0.143026															0.0251679	0.0503358
GlyPb	50	60	DYYFALAHTVR	1355.67	5.91148	650	0.002961	0.201545	0.116362	0.134637	-0.128715															0.0406204	0.0812408
GlyPb	50	60	DYYFALAHTVR	1355.67	5.90758	700	0.177587	0.192849	0.111341	0.303582	0.0515923															0.0371907	0.0743815
GlyPb	50	60	DYYFALAHTVR	1355.67	5.86198	750	-0.01546	0.15898	0.0917871	0.0884069	-0.119327															0.0252746	0.0505493
GlyPb	50	60	DYYFALAHTVR	1355.67	5.90888	850	0.045598	0.151024	0.0871937	0.144267	-0.053071															0.0228082	0.0456165
GlyPb	50	60	DYYFALAHTVR	1355.67	5.91187	950	0.018318	0.173976	0.100445	0.131982	-0.0953463															0.0302676	0.0605353
GlyPb	50	60	DYYFALAHTVR	1355.67	5.85929	1000	0.132149	0.138133	0.0797511	0.222396	0.0419021															0.0190807	0.0381615
GlyPb	50	60	DYYFALAHTVR	1355.67	5.90992	1500	0.04147	0.222132	0.128248	0.186596	-0.103656															0.0493426	0.0986853
GlyPb	50	60	DYYFALAHTVR	1355.67	5.90811	2500	0.017177	0.150476	0.0868774	0.115488	-0.081134															0.022643	0.0452861
GlyPb	50	60	DYYFALAHTVR	1355.67	5.9104	3000	0.067928	0.143295	0.0827314	0.161547	-0.0256914															0.0205335	0.0410669
GlyPb	50	60	DYYFALAHTVR	1355.67	5.90307	5000	0.063605	0.142404	0.082217	0.156642	-0.0294323															0.0202789	0.0405578
GlyPb	50	60	DYYFALAHTVR	1355.67	5.90388	7000	0.024361	0.173669	0.100268	0.137825	-0.0891027															0.0301609	0.0603218
GlyPb	50	60	DYYFALAHTVR	1355.67	5.91122	9000	0.183308	0.125626	0.0725302	0.265384	0.101232															0.0157819	0.0315638
GlyPb	50	60	DYYFALAHTVR	1355.67	5.85881	10000	0.002152	0.177004	0.102193	0.117795	-0.113491															0.0313304	0.0626608
GlyPb	50	60	DYYFALAHTVR	1355.67	5.90354	20000	-0.039204	0.163002	0.0941092	0.0672906	-0.145699															0.0265697	0.0531393
GlyPb	50	60	DYYFALAHTVR	1355.67	5.85667	30000	0.075995	0.148544	0.0857619	0.173044	-0.0210537															0.0220653	0.0441306
GlyPb	50	60	DYYFALAHTVR	1355.67	5.90772	50000	0.08312	0.16846	0.0972604	0.193181	-0.0269405															0.0283788	0.0567575
GlyPb	50	60	DYYFALAHTVR	1355.67	5.90576	150000	0.113855	0.136269	0.0786749	0.202884	0.0248259															0.0185692	0.0371385
GlyPb	50	60	DYYFALAHTVR	1355.67	5.86127	300000	0.054739	0.176174	0.101714	0.169839	-0.0603613															0.0310373	0.0620746
GlyPb acitvated	50	60	DYYFALAHTVR	1355.67	5.79184	0	0	0	0	0	0															0	0
GlyPb acitvated	50	60	DYYFALAHTVR	1355.67	5.91086	50	0.095686	0.209143	0.120749	0.232326	-0.0409541															0.0437408	0.0874816
GlyPb acitvated	50	60	DYYFALAHTVR	1355.67	5.89837	100	0.176099	0.25821	0.149078	0.344796	0.0074018															0.0666724	0.133345
GlyPb acitvated	50	60	DYYFALAHTVR	1355.67	5.88631	150	0.175945	0.26193	0.151225	0.347073	0.0048174															0.0686073	0.137215
GlyPb acitvated	50	60	DYYFALAHTVR	1355.67	5.87366	200	0.032803	0.185287	0.106975	0.153857	-0.0882512															0.0343313	0.0686625
GlyPb acitvated	50	60	DYYFALAHTVR	1355.67	5.88737	250	0.043345	0.22073	0.127439	0.187555	-0.100865															0.0487217	0.0974435
GlyPb acitvated	50	60	DYYFALAHTVR	1355.67	5.86665	270	-0.002691	0.155832	0.0899696	0.0991192	-0.104501															0.0242836	0.0485672
GlyPb acitvated	50	60	DYYFALAHTVR	1355.67	5.87865	300	-0.010123	0.168889	0.0975081	0.100218	-0.120464															0.0285235	0.057047
GlyPb acitvated	50	60	DYYFALAHTVR	1355.67	5.87934	320	-0.095468	0.144391	0.0833642	-0.00113255	-0.189803															0.0208488	0.0416975
GlyPb acitvated	50	60	DYYFALAHTVR	1355.67	5.89205	350	0.117928	0.288187	0.166385	0.30621	-0.0703542															0.0830517	0.166103
GlyPb acitvated	50	60	DYYFALAHTVR	1355.67	5.87805	450	-0.093965	0.125977	0.0727329	-0.01166	-0.17627															0.0158702	0.0317404
GlyPb acitvated	50	60	DYYFALAHTVR	1355.67	5.90405	470	-0.01738	0.172523	0.0996062	0.095335	-0.130095															0.0297642	0.0595284
GlyPb acitvated	50	60	DYYFALAHTVR	1355.67	5.88786	500	0.015312	0.177442	0.102446	0.131241	-0.100617															0.0314857	0.0629713
GlyPb acitvated	50	60	DYYFALAHTVR	1355.67	5.88431	650	-0.03178	0.162055	0.0935625	0.0740959	-0.137656															0.0262618	0.0525236
GlyPb acitvated	50	60	DYYFALAHTVR	1355.67	5.90312	700	0.024796	0.206462	0.119201	0.159685	-0.110093															0.0426266	0.0852531
GlyPb acitvated	50	60	DYYFALAHTVR	1355.67	5.88247	750	0.002627	0.165642	0.0956335	0.110846	-0.105592															0.0274373	0.0548745
GlyPb acitvated	50	60	DYYFALAHTVR	1355.67	5.87483	850	-0.035813	0.157989	0.091215	0.0674065	-0.139032															0.0249605	0.049921
GlyPb acitvated	50	60	DYYFALAHTVR	1355.67	5.90203	950	0.004545	0.169629	0.0979353	0.115369	-0.106279															0.028774	0.057548
GlyPb acitvated	50	60	DYYFALAHTVR	1355.67	5.88938	1000	-0.045567	0.189514	0.109416	0.0782488	-0.169383															0.0359156	0.0718311
GlyPb acitvated	50	60	DYYFALAHTVR	1355.67	5.87063	1500	0.006629	0.195035	0.112604	0.134052	-0.120794															0.0380387	0.0760773
GlyPb acitvated	50	60	DYYFALAHTVR	1355.67	5.8786	2500	-0.008718	0.167891	0.0969319	0.100971	-0.118407															0.0281874	0.0563748
GlyPb acitvated	50	60	DYYFALAHTVR	1355.67	5.90466	3000	0.024098	0.176476	0.101888	0.139396	-0.0911997															0.0311438	0.0622876
GlyPb acitvated	50	60	DYYFALAHTVR	1355.67	5.88158	5000	-0.013699	0.149804	0.0864894	0.0841729	-0.111571															0.0224412	0.0448825
GlyPb acitvated	50	60	DYYFALAHTVR	1355.67	5.88195	7000	0.059848	0.152331	0.0879483	0.159371	-0.0396749															0.0232047	0.0464095
GlyPb acitvated	50	60	DYYFALAHTVR	1355.67	5.89309	9000	0.063054	0.172816	0.0997754	0.17596	-0.0498525															0.0298654	0.0597307
GlyPb acitvated	50	60	DYYFALAHTVR	1355.67	5.87861	10000	0.068908	0.182067	0.105116	0.187858	-0.0500424															0.0331484	0.0662968
GlyPb acitvated	50	60	DYYFALAHTVR	1355.67	5.89088	20000	0.082926	0.136825	0.078996	0.172318	-0.00646633															0.0187211	0.0374422
GlyPb acitvated	50	60	DYYFALAHTVR	1355.67	5.88369	30000	0.109162	0.123747	0.0714454	0.19001	0.028314															0.0153133	0.0306266
GlyPb acitvated	50	60	DYYFALAHTVR	1355.67	5.88745	50000	0.070663	0.137947	0.0796437	0.160788	-0.0194624															0.0190294	0.0380587
GlyPb acitvated	50	60	DYYFALAHTVR	1355.67	5.89121	150000	0.026207	0.164038	0.0947074	0.133378	-0.0809645															0.0269085	0.0538169
GlyPb acitvated	50	60	DYYFALAHTVR	1355.67	5.88631	300000	0.079	0.155417	0.08973	0.180539	-0.0225391															0.0241544	0.0483089
GlyPb activated noneq	50	60	DYYFALAHTVR	1355.67	5.79184	0	0	0	0	0	0															0	0
GlyPb activated noneq	50	60	DYYFALAHTVR	1355.67	5.881	100	0.068301	0.161264	0.0931058	0.17366	-0.0370581															0.0260061	0.0520122
GlyPb activated noneq	50	60	DYYFALAHTVR	1355.67	5.87298	150	0.054263	0.285854	0.165038	0.241021	-0.132495															0.0817125	0.163425
GlyPb activated noneq	50	60	DYYFALAHTVR	1355.67	5.87602	200	0.083951	0.137971	0.0796576	0.174092	-0.00619005															0.019036	0.038072
GlyPb activated noneq	50	60	DYYFALAHTVR	1355.67	5.86108	250	-0.086432	0.144489	0.0834208	0.00796748	-0.180831															0.0208771	0.0417541
GlyPb activated noneq	50	60	DYYFALAHTVR	1355.67	5.87087	270	-0.025415	0.175498	0.101324	0.0892437	-0.140074															0.0307995	0.0615991
GlyPb activated noneq	50	60	DYYFALAHTVR	1355.67	5.87788	300	0.022839	0.294327	0.16993	0.215133	-0.169455															0.0866284	0.173257
GlyPb activated noneq	50	60	DYYFALAHTVR	1355.67	5.87306	320	-0.029213	0.182859	0.105574	0.0902549	-0.148681															0.0334374	0.0668748
GlyPb activated noneq	50	60	DYYFALAHTVR	1355.67	5.87168	350	0.002069	0.186358	0.107594	0.123823	-0.119685															0.0347293	0.0694586
GlyPb activated noneq	50	60	DYYFALAHTVR	1355.67	5.86349	450	-0.169598	0.10392	0.0599982	-0.101704	-0.237492															0.0107994	0.0215987
GlyPb activated noneq	50	60	DYYFALAHTVR	1355.67	5.89565	470	0.085865	0.310982	0.179546	0.28904	-0.11731															0.0967098	0.19342
GlyPb activated noneq	50	60	DYYFALAHTVR	1355.67	5.86809	500	-0.096991	0.151701	0.0875846	0.00212032	-0.196102															0.0230132	0.0460264
GlyPb activated noneq	50	60	DYYFALAHTVR	1355.67	5.87756	650	-0.054157	0.1548	0.0893738	0.046979	-0.155293															0.023963	0.0479261
GlyPb activated noneq	50	60	DYYFALAHTVR	1355.67	5.88843	700	0.014297	0.199716	0.115306	0.144778	-0.116184															0.0398865	0.079773
GlyPb activated noneq	50	60	DYYFALAHTVR	1355.67	5.87291	750	0.011331	0.186393	0.107614	0.133108	-0.110446															0.0347424	0.0694847
GlyPb activated noneq	50	60	DYYFALAHTVR	1355.67	5.87202	850	0.037091	0.187397	0.108194	0.159524	-0.0853417															0.0351176	0.0702353
GlyPb activated noneq	50	60	DYYFALAHTVR	1355.67	5.89456	950	0.054781	0.18934	0.109315	0.178483	-0.0689211															0.0358496	0.0716993
GlyPb activated noneq	50	60	DYYFALAHTVR	1355.67	5.86718	1000	0.064706	0.141089	0.0814578	0.156884	-0.0274721															0.0199061	0.0398122
GlyPb activated noneq	50	60	DYYFALAHTVR	1355.67	5.87191	1500	-0.007691	0.181635	0.104867	0.110977	-0.126359															0.0329913	0.0659825
GlyPb activated noneq	50	60	DYYFALAHTVR	1355.67	5.87085	2500	-0.077655	0.128843	0.0743875	0.00652243	-0.161832															0.0166005	0.033201
GlyPb activated noneq	50	60	DYYFALAHTVR	1355.67	5.8918	3000	0.071184	0.165523	0.0955647	0.179326	-0.0369577															0.0273979	0.0547957
GlyPb activated noneq	50	60	DYYFALAHTVR	1355.67	5.8747	5000	0.021804	0.169097	0.0976282	0.132281	-0.0886727															0.0285938	0.0571876
GlyPb activated noneq	50	60	DYYFALAHTVR	1355.67	5.87627	7000	0.071324	0.193196	0.111542	0.197545	-0.0548974															0.0373247	0.0746494
GlyPb activated noneq	50	60	DYYFALAHTVR	1355.67	5.88854	9000	0.002414	0.180788	0.104378	0.120529	-0.115701															0.0326843	0.0653686
GlyPb activated noneq	50	60	DYYFALAHTVR	1355.67	5.86527	10000	0.079535	0.208312	0.120269	0.215632	-0.0565622															0.0433939	0.0867878
GlyPb activated noneq	50	60	DYYFALAHTVR	1355.67	5.88207	20000	-0.003752	0.179294	0.103515	0.113387	-0.120891															0.0321463	0.0642927
GlyPb activated noneq	50	60	DYYFALAHTVR	1355.67	5.86163	30000	0.003355	0.233346	0.134722	0.155808	-0.149098															0.0544504	0.108901
GlyPb activated noneq	50	60	DYYFALAHTVR	1355.67	5.89341	50000	-0.001328	0.164164	0.0947801	0.105926	-0.108582															0.0269498	0.0538996
GlyPb activated noneq	50	60	DYYFALAHTVR	1355.67	5.89012	150000	0.049824	0.146401	0.0845247	0.145473	-0.0458247															0.0214333	0.0428665
GlyPb activated noneq	50	60	DYYFALAHTVR	1355.67	5.86809	300000	0.028157	0.15705	0.0906729	0.130763	-0.074449															0.0246647	0.0493294
GlyPb	51	56	YYFALA	747.371	7.27232	0	0	0	0	0	0															0	0
GlyPb	51	56	YYFALA	747.371	7.3303	50	-0.078517	0.022815	0.0131722	-0.0636112	-0.0934228															0.000520524	0.00104105
GlyPb	51	56	YYFALA	747.371	7.32663	100	0.047318	0.020865	0.0120464	0.0609498	0.0336862															0.000435348	0.000870696
GlyPb	51	56	YYFALA	747.371	7.33385	150	0.054697	0.018609	0.0107439	0.0668549	0.0425391															0.000346295	0.00069259
GlyPb	51	56	YYFALA	747.371	7.41143	200	0.028513	0.022379	0.0129205	0.0431339	0.0138921															0.00050082	0.00100164
GlyPb	51	56	YYFALA	747.371	7.31978	250	0.04691	0.017746	0.0102457	0.0585041	0.0353159															0.000314921	0.000629841
GlyPb	51	56	YYFALA	747.371	7.42012	270	0.004843	0.048358	0.0279195	0.0364369	-0.0267509															0.0023385	0.00467699
GlyPb	51	56	YYFALA	747.371	7.41358	300	0.047922	0.032327	0.018664	0.0690423	0.0268017															0.00104503	0.00209007
GlyPb	51	56	YYFALA	747.371	7.40843	320	0.036564	0.016466	0.00950665	0.0473218	0.0258062															0.000271129	0.000542258
GlyPb	51	56	YYFALA	747.371	7.32583	350	0.045895	0.012944	0.00747322	0.0543517	0.0374383															0.000167547	0.000335094
GlyPb	51	56	YYFALA	747.371	7.3341	450	0.04051	0.017453	0.0100765	0.0519126	0.0291074															0.000304607	0.000609214
GlyPb	51	56	YYFALA	747.371	7.41311	470	0.049619	0.028148	0.0162513	0.068009	0.031229															0.00079231	0.00158462
GlyPb	51	56	YYFALA	747.371	7.32001	500	0.04916	0.012382	0.00714875	0.0572496	0.0410704															0.000153314	0.000306628
GlyPb	51	56	YYFALA	747.371	7.41482	650	0.055084	0.013294	0.00767529	0.0637694	0.0463986															0.00017673	0.000353461
GlyPb	51	56	YYFALA	747.371	7.40735	700	0.066165	0.018797	0.0108525	0.0784457	0.0538843															0.000353327	0.000706654
GlyPb	51	56	YYFALA	747.371	7.32379	750	0.059693	0.016628	0.00960018	0.0705566	0.0488294															0.00027649	0.000552981
GlyPb	51	56	YYFALA	747.371	7.4122	850	0.037984	0.015616	0.0090159	0.0481865	0.0277815															0.000243859	0.000487719
GlyPb	51	56	YYFALA	747.371	7.4133	950	0.041993	0.011947	0.0068976	0.0497984	0.0341876															0.000142731	0.000285462
GlyPb	51	56	YYFALA	747.371	7.32239	1000	0.056071	0.013819	0.0079784	0.0650994	0.0470426															0.000190965	0.00038193
GlyPb	51	56	YYFALA	747.371	7.41124	1500	0.058429	0.025611	0.0147865	0.0751615	0.0416965															0.000655923	0.00131185
GlyPb	51	56	YYFALA	747.371	7.40807	2500	0.065719	0.019671	0.0113571	0.0785707	0.0528673															0.000386948	0.000773896
GlyPb	51	56	YYFALA	747.371	7.4126	3000	0.061681	0.022191	0.012812	0.0761791	0.0471829															0.00049244	0.000984881
GlyPb	51	56	YYFALA	747.371	7.34153	5000	0.042391	0.017282	0.00997777	0.0536819	0.0311001															0.000298668	0.000597335
GlyPb	51	56	YYFALA	747.371	7.40565	7000	0.017682	0.061696	0.0356202	0.0579901	-0.0226261															0.0038064	0.00761279
GlyPb	51	56	YYFALA	747.371	7.4143	9000	0.080949	0.01546	0.00892584	0.0910495	0.0708485															0.000239012	0.000478023
GlyPb	51	56	YYFALA	747.371	7.32494	10000	0.064861	0.020831	0.0120268	0.0784706	0.0512514															0.000433931	0.000867861
GlyPb	51	56	YYFALA	747.371	7.41029	20000	0.0543	0.02232	0.0128865	0.0688824	0.0397176															0.000498182	0.000996365
GlyPb	51	56	YYFALA	747.371	7.33436	30000	0.077948	0.013737	0.00793106	0.0869228	0.0689732															0.000188705	0.00037741
GlyPb	51	56	YYFALA	747.371	7.41326	50000	0.099594	0.017814	0.0102849	0.111232	0.0879555															0.000317339	0.000634677
GlyPb	51	56	YYFALA	747.371	7.41336	150000	0.085034	0.013393	0.00773245	0.0937841	0.0762839															0.000179372	0.000358745
GlyPb	51	56	YYFALA	747.371	7.33791	300000	0.061747	0.020238	0.0116844	0.0749692	0.0485248															0.000409577	0.000819153
GlyPb acitvated	51	56	YYFALA	747.371	7.27232	0	0	0	0	0	0															0	0
GlyPb acitvated	51	56	YYFALA	747.371	7.38475	50	-0.049188	0.013756	0.00794203	-0.0402007	-0.0581753															0.000189228	0.000378455
GlyPb acitvated	51	56	YYFALA	747.371	7.30958	100	0.036773	0.017136	0.00989347	0.0479685	0.0255775															0.000293642	0.000587285
GlyPb acitvated	51	56	YYFALA	747.371	7.35719	150	0.027663	0.030537	0.0176305	0.0476138	0.00771216															0.000932508	0.00186502
GlyPb acitvated	51	56	YYFALA	747.371	7.34101	200	0.034154	0.020036	0.0115678	0.0472442	0.0210638															0.000401441	0.000802883
GlyPb acitvated	51	56	YYFALA	747.371	7.24469	250	0.02826	0.014904	0.00860483	0.0379973	0.0185227															0.000222129	0.000444258
GlyPb acitvated	51	56	YYFALA	747.371	7.34719	270	0.028467	0.012609	0.00727981	0.0367049	0.0202291															0.000158987	0.000317974
GlyPb acitvated	51	56	YYFALA	747.371	7.34622	300	0.037018	0.024448	0.0141151	0.0529907	0.0210453															0.000597705	0.00119541
GlyPb acitvated	51	56	YYFALA	747.371	7.35121	320	0.034827	0.02579	0.0148899	0.0516765	0.0179775															0.000665124	0.00133025
GlyPb acitvated	51	56	YYFALA	747.371	7.37862	350	0.070411	0.015773	0.00910655	0.080716	0.060106															0.000248788	0.000497575
GlyPb acitvated	51	56	YYFALA	747.371	7.33304	450	0.053502	0.017471	0.0100869	0.0649164	0.0420876															0.000305236	0.000610472
GlyPb acitvated	51	56	YYFALA	747.371	7.32999	470	0.022419	0.015419	0.00890216	0.0324927	0.0123453															0.000237746	0.000475491
GlyPb acitvated	51	56	YYFALA	747.371	7.28344	500	0.064094	0.015249	0.00880401	0.0740567	0.0541313															0.000232532	0.000465064
GlyPb acitvated	51	56	YYFALA	747.371	7.36218	650	0.041289	0.014882	0.00859213	0.0510119	0.0315661															0.000221474	0.000442948
GlyPb acitvated	51	56	YYFALA	747.371	7.40242	700	0.06338	0.021794	0.0125828	0.0776187	0.0491413															0.000474978	0.000949957
GlyPb acitvated	51	56	YYFALA	747.371	7.34616	750	0.040951	0.012821	0.00740221	0.0493274	0.0325746															0.000164378	0.000328756
GlyPb acitvated	51	56	YYFALA	747.371	7.34552	850	0.041584	0.019132	0.0110459	0.0540836	0.0290844															0.000366033	0.000732067
GlyPb acitvated	51	56	YYFALA	747.371	7.40109	950	0.04344	0.01549	0.00894316	0.0535601	0.0333199															0.00023994	0.00047988
GlyPb acitvated	51	56	YYFALA	747.371	7.36553	1000	0.049598	0.031732	0.0183205	0.0703296	0.0288664															0.00100692	0.00201384
GlyPb acitvated	51	56	YYFALA	747.371	7.34421	1500	0.04844	0.021753	0.0125591	0.062652	0.034228															0.000473193	0.000946386
GlyPb acitvated	51	56	YYFALA	747.371	7.27747	2500	0.052229	0.025556	0.0147548	0.0689256	0.0355324															0.000653109	0.00130622
GlyPb acitvated	51	56	YYFALA	747.371	7.40508	3000	0.060009	0.024884	0.0143668	0.0762665	0.0437515															0.000619213	0.00123843
GlyPb acitvated	51	56	YYFALA	747.371	7.35881	5000	0.053731	0.020847	0.012036	0.067351	0.040111															0.000434597	0.000869195
GlyPb acitvated	51	56	YYFALA	747.371	7.36855	7000	0.006367	0.028867	0.0166664	0.0252268	-0.0124928															0.000833304	0.00166661
GlyPb acitvated	51	56	YYFALA	747.371	7.38829	9000	0.026669	0.030256	0.0174683	0.0464363	0.00690175															0.000915426	0.00183085
GlyPb acitvated	51	56	YYFALA	747.371	7.34455	10000	0.060456	0.016327	0.0094264	0.071123	0.049789															0.000266571	0.000533142
GlyPb acitvated	51	56	YYFALA	747.371	7.38058	20000	0.038356	0.028334	0.0163586	0.0568675	0.0198445															0.000802816	0.00160563
GlyPb acitvated	51	56	YYFALA	747.371	7.36018	30000	0.044451	0.012402	0.0071603	0.0525536	0.0363484															0.00015381	0.000307619
GlyPb acitvated	51	56	YYFALA	747.371	7.37406	50000	0.050046	0.030984	0.0178886	0.0702889	0.0298031															0.000960008	0.00192002
GlyPb acitvated	51	56	YYFALA	747.371	7.40044	150000	0.031003	0.016955	0.00978897	0.0420803	0.0199257															0.000287472	0.000574944
GlyPb acitvated	51	56	YYFALA	747.371	7.37077	300000	0.016591	0.053835	0.0310817	0.0517632	-0.0185812															0.00289821	0.00579641
GlyPb activated noneq	51	56	YYFALA	747.371	7.27232	0	0	0	0	0	0															0	0
GlyPb activated noneq	51	56	YYFALA	747.371	7.33264	50	-0.090044	0.013696	0.00790739	-0.0810959	-0.0989921															0.00018758	0.000375161
GlyPb activated noneq	51	56	YYFALA	747.371	7.35734	100	0.036881	0.01334	0.00770185	0.0455965	0.0281655															0.000177956	0.000355911
GlyPb activated noneq	51	56	YYFALA	747.371	7.32608	150	0.033713	0.022733	0.0131249	0.0485652	0.0188608															0.000516789	0.00103358
GlyPb activated noneq	51	56	YYFALA	747.371	7.32979	200	0.026734	0.01744	0.010069	0.0381281	0.0153399															0.000304154	0.000608307
GlyPb activated noneq	51	56	YYFALA	747.371	7.31518	250	-0.000639	0.019768	0.0114131	0.0122761	-0.0135541															0.000390774	0.000781548
GlyPb activated noneq	51	56	YYFALA	747.371	7.33107	270	0.048513	0.012611	0.00728096	0.0567522	0.0402738															0.000159037	0.000318075
GlyPb activated noneq	51	56	YYFALA	747.371	7.33374	300	0.05856	0.027837	0.0160717	0.0767468	0.0403732															0.000774899	0.0015498
GlyPb activated noneq	51	56	YYFALA	747.371	7.33195	320	0.030694	0.01824	0.0105309	0.0426108	0.0187772															0.000332698	0.000665395
GlyPb activated noneq	51	56	YYFALA	747.371	7.31864	350	0.060325	0.014378	0.00830114	0.0697186	0.0509314															0.000206727	0.000413454
GlyPb activated noneq	51	56	YYFALA	747.371	7.31327	450	0.043869	0.020267	0.0117012	0.0571101	0.0306279															0.000410751	0.000821503
GlyPb activated noneq	51	56	YYFALA	747.371	7.37099	470	0.034	0.028744	0.0165954	0.0527794	0.0152206															0.000826218	0.00165244
GlyPb activated noneq	51	56	YYFALA	747.371	7.32363	500	0.037414	0.022171	0.0128004	0.0518991	0.0229289															0.000491553	0.000983106
GlyPb activated noneq	51	56	YYFALA	747.371	7.33163	650	0.057937	0.012031	0.0069461	0.0657973	0.0500767															0.000144745	0.00028949
GlyPb activated noneq	51	56	YYFALA	747.371	7.35941	700	0.023937	0.013312	0.00768569	0.0326342	0.0152398															0.000177209	0.000354419
GlyPb activated noneq	51	56	YYFALA	747.371	7.33035	750	0.046928	0.014528	0.00838774	0.0564196	0.0374364															0.000211063	0.000422126
GlyPb activated noneq	51	56	YYFALA	747.371	7.32558	850	0.027483	0.015729	0.00908114	0.0377593	0.0172067															0.000247401	0.000494803
GlyPb activated noneq	51	56	YYFALA	747.371	7.37859	950	0.015404	0.016879	0.0097451	0.0264316	0.00437639															0.000284901	0.000569801
GlyPb activated noneq	51	56	YYFALA	747.371	7.32346	1000	0.05815	0.019373	0.011185	0.070807	0.045493															0.000375313	0.000750626
GlyPb activated noneq	51	56	YYFALA	747.371	7.3301	1500	0.059601	0.025343	0.0146318	0.0761584	0.0430436															0.000642268	0.00128454
GlyPb activated noneq	51	56	YYFALA	747.371	7.3339	2500	0.061071	0.019983	0.0115372	0.0741266	0.0480154															0.00039932	0.000798641
GlyPb activated noneq	51	56	YYFALA	747.371	7.28538	3000	0.044295	0.019485	0.0112497	0.0570252	0.0315648															0.000379665	0.00075933
GlyPb activated noneq	51	56	YYFALA	747.371	7.16372	5000	0.057387	0.0134	0.00773649	0.0661417	0.0486323															0.00017956	0.00035912
GlyPb activated noneq	51	56	YYFALA	747.371	7.33169	7000	0.047636	0.019467	0.0112393	0.0603544	0.0349176															0.000378964	0.000757928
GlyPb activated noneq	51	56	YYFALA	747.371	7.35589	9000	0.050204	0.013505	0.00779712	0.0590273	0.0413807															0.000182385	0.00036477
GlyPb activated noneq	51	56	YYFALA	747.371	7.32252	10000	0.056668	0.026024	0.015025	0.0736703	0.0396657															0.000677249	0.0013545
GlyPb activated noneq	51	56	YYFALA	747.371	7.35711	20000	0.054383	0.013847	0.00799457	0.0634297	0.0453363															0.000191739	0.000383479
GlyPb activated noneq	51	56	YYFALA	747.371	7.32533	30000	0.04784	0.030292	0.0174891	0.0676308	0.0280492															0.000917605	0.00183521
GlyPb activated noneq	51	56	YYFALA	747.371	7.36458	50000	0.036268	0.017557	0.0101365	0.0477386	0.0247974															0.000308248	0.000616496
GlyPb activated noneq	51	56	YYFALA	747.371	7.37165	150000	0.058235	0.020371	0.0117612	0.0715441	0.0449259															0.000414978	0.000829955
GlyPb activated noneq	51	56	YYFALA	747.371	7.32472	300000	0.061076	0.021429	0.012372	0.0750763	0.0470757															0.000459202	0.000918404
GlyPb	53	67	FALAHTVRDHLVGRW	1777.96	5.94753	0	0	0	0	0	0															0	0
GlyPb	53	67	FALAHTVRDHLVGRW	1777.96	6.15487	50	0.197371	0.233351	0.134725	0.349827	0.044915															0.0544527	0.108905
GlyPb	53	67	FALAHTVRDHLVGRW	1777.96	6.14926	100	0.084518	0.238364	0.13762	0.240249	-0.0712131															0.0568174	0.113635
GlyPb	53	67	FALAHTVRDHLVGRW	1777.96	6.04104	150	0.242875	0.24117	0.13924	0.400439	0.0853106															0.058163	0.116326
GlyPb	53	67	FALAHTVRDHLVGRW	1777.96	6.14902	200	0.188052	0.22269	0.12857	0.333543	0.0425612															0.0495908	0.0991817
GlyPb	53	67	FALAHTVRDHLVGRW	1777.96	6.03715	250	0.291664	0.243094	0.14035	0.450485	0.132843															0.0590947	0.118189
GlyPb	53	67	FALAHTVRDHLVGRW	1777.96	6.17141	270	0.249084	0.223874	0.129254	0.395348	0.10282															0.0501196	0.100239
GlyPb	53	67	FALAHTVRDHLVGRW	1777.96	6.14455	300	0.277795	0.228502	0.131926	0.427083	0.128507															0.0522132	0.104426
GlyPb	53	67	FALAHTVRDHLVGRW	1777.96	6.14971	320	0.280544	0.220906	0.12754	0.424869	0.136219															0.0487995	0.0975989
GlyPb	53	67	FALAHTVRDHLVGRW	1777.96	6.04841	350	0.480112	0.238335	0.137603	0.635824	0.3244															0.0568036	0.113607
GlyPb	53	67	FALAHTVRDHLVGRW	1777.96	6.05505	450	0.49643	0.231326	0.133556	0.647563	0.345297															0.0535117	0.107023
GlyPb	53	67	FALAHTVRDHLVGRW	1777.96	6.1325	470	0.4031	0.224564	0.129652	0.549815	0.256385															0.050429	0.100858
GlyPb	53	67	FALAHTVRDHLVGRW	1777.96	6.04259	500	0.516482	0.228877	0.132142	0.666015	0.366949															0.0523847	0.104769
GlyPb	53	67	FALAHTVRDHLVGRW	1777.96	6.15467	650	0.462048	0.20153	0.116353	0.593714	0.330382															0.0406143	0.0812287
GlyPb	53	67	FALAHTVRDHLVGRW	1777.96	6.15688	700	0.497142	0.212514	0.122695	0.635984	0.3583															0.0451622	0.0903244
GlyPb	53	67	FALAHTVRDHLVGRW	1777.96	6.04392	750	0.58724	0.224396	0.129555	0.733845	0.440635															0.0503536	0.100707
GlyPb	53	67	FALAHTVRDHLVGRW	1777.96	6.15563	850	0.551572	0.208651	0.120465	0.687891	0.415253															0.0435352	0.0870705
GlyPb	53	67	FALAHTVRDHLVGRW	1777.96	6.15859	950	0.572636	0.220537	0.127327	0.71672	0.428552															0.0486366	0.0972731
GlyPb	53	67	FALAHTVRDHLVGRW	1777.96	6.03943	1000	0.668938	0.225995	0.130478	0.816588	0.521288															0.0510737	0.102147
GlyPb	53	67	FALAHTVRDHLVGRW	1777.96	6.15944	1500	0.692087	0.202399	0.116855	0.824321	0.559853															0.0409654	0.0819307
GlyPb	53	67	FALAHTVRDHLVGRW	1777.96	6.14884	2500	0.89446	0.249042	0.143784	1.05717	0.731753															0.0620219	0.124044
GlyPb	53	67	FALAHTVRDHLVGRW	1777.96	6.16478	3000	0.929534	0.240212	0.138686	1.08647	0.772595															0.0577018	0.115404
GlyPb	53	67	FALAHTVRDHLVGRW	1777.96	6.15263	5000	1.14833	0.277894	0.160442	1.32989	0.966777															0.0772251	0.15445
GlyPb	53	67	FALAHTVRDHLVGRW	1777.96	6.15548	7000	1.16002	0.266478	0.153851	1.33412	0.985919															0.0710105	0.142021
GlyPb	53	67	FALAHTVRDHLVGRW	1777.96	6.16357	9000	1.34536	0.273352	0.15782	1.52395	1.16678															0.0747213	0.149443
GlyPb	53	67	FALAHTVRDHLVGRW	1777.96	6.04666	10000	1.30444	0.216835	0.12519	1.44611	1.16278															0.0470174	0.0940348
GlyPb	53	67	FALAHTVRDHLVGRW	1777.96	6.15636	20000	1.51467	0.267621	0.154511	1.68952	1.33983															0.071621	0.143242
GlyPb	53	67	FALAHTVRDHLVGRW	1777.96	6.04726	30000	1.50998	0.223659	0.12913	1.6561	1.36385															0.0500233	0.100047
GlyPb	53	67	FALAHTVRDHLVGRW	1777.96	6.16043	50000	1.68887	0.305021	0.176104	1.88815	1.48959															0.0930378	0.186076
GlyPb	53	67	FALAHTVRDHLVGRW	1777.96	6.15754	150000	1.9047	0.315961	0.18242	2.11113	1.69827															0.0998314	0.199663
GlyPb	53	67	FALAHTVRDHLVGRW	1777.96	6.05039	300000	1.74001	0.244863	0.141372	1.89999	1.58003															0.0599579	0.119916
GlyPb acitvated	53	67	FALAHTVRDHLVGRW	1777.96	5.94753	0	0	0	0	0	0															0	0
GlyPb acitvated	53	67	FALAHTVRDHLVGRW	1777.96	6.23598	50	0.035573	0.211107	0.121883	0.173496	-0.10235															0.0445662	0.0891323
GlyPb acitvated	53	67	FALAHTVRDHLVGRW	1777.96	6.10274	100	0.066921	0.234719	0.135515	0.220271	-0.0864287															0.055093	0.110186
GlyPb acitvated	53	67	FALAHTVRDHLVGRW	1777.96	6.09601	150	0.122202	0.232183	0.134051	0.273895	-0.0294909															0.0539089	0.107818
GlyPb acitvated	53	67	FALAHTVRDHLVGRW	1777.96	6.05999	200	0.121688	0.230398	0.13302	0.272215	-0.0288387															0.0530832	0.106166
GlyPb acitvated	53	67	FALAHTVRDHLVGRW	1777.96	6.12349	250	0.156289	0.239087	0.138037	0.312493	8.54933e-05															0.0571626	0.114325
GlyPb acitvated	53	67	FALAHTVRDHLVGRW	1777.96	6.06332	270	0.183625	0.231575	0.1337	0.334921	0.0323293															0.053627	0.107254
GlyPb acitvated	53	67	FALAHTVRDHLVGRW	1777.96	6.06118	300	0.175973	0.232313	0.134126	0.327751	0.0241952															0.0539693	0.107939
GlyPb acitvated	53	67	FALAHTVRDHLVGRW	1777.96	6.07251	320	0.186334	0.230512	0.133086	0.336935	0.0357328															0.0531358	0.106272
GlyPb acitvated	53	67	FALAHTVRDHLVGRW	1777.96	6.12855	350	0.279511	0.236118	0.136323	0.433775	0.125247															0.0557517	0.111503
GlyPb acitvated	53	67	FALAHTVRDHLVGRW	1777.96	6.10388	450	0.282975	0.226554	0.130801	0.43099	0.13496															0.0513267	0.102653
[truncated: 19,353 more rows]

## Sheet: TS5_GlyPb_clusters
TABLE S5
[truncated: 843 more rows]

## Sheet: TS6_GlyPa_clusters
TABLE S6
[truncated: 842 more rows]

## Sheet: Sig.diff_GlyPb_titraticolorime.
Table	Significant difference between GLyPa and the samples teststed with the colorimetric assay
[truncated: 26 more rows]

[truncated: 8 more sheets: Sig.diff_GlyPa_titration, Sig.diff_GlyPa_vs_38_51, Sig.diff_GlyPa_vs_374_384, Sig.diff_GlyPa_vs_266_275, Sig.diff_AS_influence 266-275, Sig.diff_AMP_influence, Sig.diff_AMP 50 ms T-test, Sig.diff_CFF 50 ms T-test]
